# Supplementary material for: 2,4-Dichloro-N-(3-methyl­phen­yl)benzene­sulfonamide
Source: Acta Crystallogr Sect E Struct Rep Online. 2010 Jun 5;66(Pt 7):o1520. doi: 10.1107/S1600536810020106 (PMC3006789; doi:10.1107/S1600536810020106)
Supplement: Supplementary file 2 [file e-66-o1520-Isup2.hkl]

# 
# h,k,l, Fc-squared, Fo-squared, sigma(Fo-squared) and status flag 
# 
data_I
_shelx_title ' S98 P21/C' 
_shelx_refln_list_code          4 
_shelx_F_calc_maximum      243.61 
_exptl_crystal_F_000       648.00 
_reflns_d_resolution_high  0.8000 
 
loop_ 
 _symmetry_equiv_pos_as_xyz 
 'x, y, z' 
 '-x, y+1/2, -z+1/2' 
 '-x, -y, -z' 
 'x, -y-1/2, z-1/2' 
 
_cell_length_a     7.9031 
_cell_length_b    14.5070 
_cell_length_c    12.7150 
_cell_angle_alpha  90.000 
_cell_angle_beta   99.895 
_cell_angle_gamma  90.000 
 
_shelx_F_squared_multiplier     1.000 
 
loop_ 
 _refln_index_h 
 _refln_index_k 
 _refln_index_l 
 _refln_F_squared_calc 
 _refln_F_squared_meas 
 _refln_F_squared_sigma 
 _refln_observed_status 
   1   0   0     9474.08     9183.82     38.99 o 
   2   0   0     3814.07     3838.34     35.55 o 
   3   0   0     5447.36     5045.99     66.55 o 
   4   0   0     1237.83     1274.02      5.15 o 
   5   0   0     1008.38     1030.34      7.39 o 
   6   0   0       47.89       52.07      3.44 o 
   7   0   0       61.60       68.09      3.32 o 
   8   0   0      285.19      302.29      5.93 o 
   9   0   0       48.09       43.78      3.58 o 
   2   1   0      741.53      784.31      4.15 o 
   3   1   0     1780.69     1807.09      9.31 o 
   4   1   0        2.00        1.56      0.68 o 
   5   1   0      418.61      463.37      4.40 o 
   6   1   0     1845.55     1744.68     13.28 o 
   7   1   0        6.71       13.87      1.99 o 
   8   1   0      215.62      231.27      3.86 o 
   9   1   0        6.49        6.66      2.24 o 
   0   2   0       91.65       92.84      0.99 o 
   1   2   0     7723.00     7847.50    100.32 o 
   2   2   0        1.69        4.58      0.69 o 
   3   2   0     2210.94     2375.75      5.67 o 
   4   2   0      229.82      233.02      1.71 o 
   5   2   0      210.63      222.81      2.73 o 
   6   2   0      873.53      879.71      5.67 o 
   7   2   0      616.13      626.82      5.07 o 
   8   2   0       56.34       49.73      3.71 o 
   9   2   0        7.78        3.23      2.27 o 
   1   3   0     1332.45     1326.40      2.67 o 
   2   3   0    14121.95    13479.77     43.55 o 
   3   3   0      465.17      464.42      4.27 o 
   4   3   0      142.26      138.39      1.59 o 
   5   3   0     3113.41     3047.39     11.00 o 
   6   3   0       58.07       61.93      4.07 o 
   7   3   0        7.73       12.50      2.02 o 
   8   3   0      195.76      189.62      3.51 o 
   9   3   0       10.44        9.97      3.22 o 
   0   4   0     2830.92     2969.76      8.87 o 
   1   4   0     7720.04     7495.66     43.47 o 
   2   4   0      667.70      645.39      2.09 o 
   3   4   0       45.98       42.80      0.98 o 
   4   4   0      213.66      198.66      3.28 o 
   5   4   0       58.74       61.91      2.52 o 
   6   4   0      152.80      150.99      2.62 o 
   7   4   0       56.94       58.92      3.91 o 
   8   4   0      207.56      206.69      5.35 o 
   9   4   0       47.94       51.82      4.51 o 
   1   5   0     6274.00     6273.94     11.71 o 
   2   5   0        7.85       10.01      0.74 o 
   3   5   0       89.03       87.46      1.33 o 
   4   5   0      122.90       94.08      4.52 o 
   5   5   0       15.24       16.28      2.32 o 
   6   5   0      908.16      887.83      8.55 o 
   7   5   0      415.31      409.55      6.71 o 
   8   5   0        0.77        4.40      3.47 o 
   9   5   0        9.56       10.36      3.99 o 
   0   6   0     1055.40     1016.09      2.81 o 
   1   6   0       98.12      124.02      1.24 o 
   2   6   0      116.72      126.35      1.59 o 
   3   6   0      917.08      920.39      4.71 o 
   4   6   0      319.39      284.76      3.71 o 
   5   6   0       65.42       71.92      3.21 o 
   6   6   0       18.78       21.54      3.16 o 
   7   6   0      149.01      145.95      4.97 o 
   8   6   0       45.44       39.91      3.86 o 
   9   6   0        5.16        9.82      3.98 o 
   1   7   0      345.33      348.16      3.91 o 
   2   7   0      879.17      931.43      6.69 o 
   3   7   0      653.44      659.23      4.20 o 
   4   7   0     1249.98     1267.09      6.42 o 
   5   7   0      101.29       88.97      7.64 o 
   6   7   0      330.15      316.91      5.86 o 
   7   7   0      572.52      560.79      7.84 o 
   8   7   0        1.92        0.20      3.22 o 
   0   8   0      327.61      400.79      5.14 o 
   1   8   0     5730.51     5546.99     23.11 o 
   2   8   0     1492.83     1469.61      4.74 o 
   3   8   0      297.30      325.45      3.29 o 
   4   8   0     1352.67     1366.23     50.27 o 
   5   8   0        0.67        1.97      3.23 o 
   6   8   0       83.19       79.93      3.91 o 
   7   8   0        1.55        8.05      3.71 o 
   8   8   0       59.21       61.92      4.52 o 
   1   9   0      103.24      115.95      1.30 o 
   2   9   0      186.32      184.91      2.00 o 
   3   9   0       53.19       55.79      2.05 o 
   4   9   0       23.03       23.95      3.59 o 
   5   9   0        1.68       -0.95      2.05 o 
   6   9   0       85.57       67.51      2.82 o 
   7   9   0      108.23      106.04      4.50 o 
   8   9   0       35.80       34.82      4.26 o 
   0  10   0       31.78       43.14      2.53 o 
   1  10   0      162.88      167.27     13.37 o 
   2  10   0     1396.98     1380.71      6.40 o 
   3  10   0       51.18       45.08      2.07 o 
   4  10   0       18.19       15.31      2.07 o 
   5  10   0       36.91       38.13      2.56 o 
   6  10   0      342.69      336.80      8.00 o 
   7  10   0        1.09       -1.17      3.30 o 
   8  10   0        0.05       -0.01      3.93 o 
   1  11   0      756.99      735.37      4.92 o 
   2  11   0      357.14      362.96      4.31 o 
   3  11   0      812.55      774.75     28.83 o 
   4  11   0      241.92      230.63      5.85 o 
   5  11   0       47.11       39.72      2.49 o 
   6  11   0      177.27      170.46      3.73 o 
   7  11   0       25.67       18.88      3.81 o 
   0  12   0      404.51      403.74      5.78 o 
   1  12   0      129.91      141.46      9.84 o 
   2  12   0      257.62      269.69      3.60 o 
   3  12   0      483.11      527.65      4.86 o 
   4  12   0        4.47        7.20      2.25 o 
   5  12   0       23.60       21.07      2.38 o 
   6  12   0        1.59        0.61      2.46 o 
   7  12   0       29.08       31.24      3.84 o 
   1  13   0        0.09       -1.92      1.92 o 
   2  13   0        2.61        4.63      2.00 o 
   3  13   0       77.03       85.96      2.80 o 
   4  13   0      217.05      221.28      6.49 o 
   5  13   0       75.37       71.19      4.71 o 
   6  13   0        5.23       -0.65      4.27 o 
   0  14   0        0.83       -2.84      2.84 o 
   1  14   0      127.26      104.96      2.92 o 
   2  14   0      220.63      208.22      3.64 o 
   3  14   0        0.93        2.30      2.49 o 
   4  14   0      154.32      148.45      8.11 o 
   5  14   0        3.93        4.42      2.57 o 
   6  14   0       20.84       18.07      4.22 o 
   1  15   0        3.52        1.99      2.13 o 
   2  15   0      234.00      257.94     12.07 o 
   3  15   0       15.81       15.85      2.79 o 
   4  15   0      111.71      113.11      3.51 o 
   5  15   0       42.47       54.46      5.66 o 
   0  16   0       57.38       60.15      4.16 o 
   1  16   0        0.72       -2.24      2.75 o 
   2  16   0       73.34       73.52      3.12 o 
   3  16   0      150.90      153.56      4.59 o 
   4  16   0       22.35       20.88      2.87 o 
   1  17   0        0.01       -2.57      3.56 o 
   2  17   0       69.34       59.17      3.31 o 
   3  17   0        6.72        3.20      2.73 o 
   0  18   0       66.24       78.10      4.95 o 
   1  18   0       75.30       73.65      4.24 o 
  -9   1   1       16.59       17.01      2.29 o 
  -8   1   1      550.70      555.68      8.46 o 
  -7   1   1      918.47      913.28     14.46 o 
  -6   1   1      470.77      482.16      6.40 o 
  -5   1   1     1098.14     1086.55      5.44 o 
  -4   1   1        0.50        2.60      0.70 o 
  -3   1   1     4477.42     4645.49     14.93 o 
  -2   1   1     1045.50     1067.18      9.72 o 
  -1   1   1      130.83      144.38      1.45 o 
   1   1   1       60.02       51.85      0.89 o 
   2   1   1     7686.33     7846.52     18.84 o 
   3   1   1     3570.97     3468.91      5.91 o 
   4   1   1       22.50       29.59      0.95 o 
   5   1   1     2028.56     1988.11      7.08 o 
   6   1   1     1999.83     1876.93      7.68 o 
   7   1   1       67.34       61.07      2.31 o 
   8   1   1       52.66       50.64      2.78 o 
   9   1   1        5.20        3.63      2.04 o 
  -9   2   1        4.15        4.58      2.17 o 
  -8   2   1       43.70       34.99      2.54 o 
  -7   2   1      117.95      114.39      2.89 o 
  -6   2   1     2486.45     2448.31     20.36 o 
  -5   2   1     1447.78     1505.67      6.32 o 
  -4   2   1       51.26       25.71      0.90 o 
  -3   2   1     3634.31     3621.57     16.49 o 
  -2   2   1     1338.51     1287.96      8.14 o 
  -1   2   1      735.47      722.93      6.20 o 
   0   2   1     3288.81     3088.21     15.43 o 
   1   2   1      186.33      186.37      1.42 o 
   2   2   1      531.86      603.27     10.31 o 
   3   2   1      756.46      748.04      2.57 o 
   4   2   1       27.86       27.36      0.92 o 
   5   2   1     2071.53     2008.16     14.31 o 
   6   2   1      211.86      205.21      7.96 o 
   7   2   1      227.90      227.18      3.98 o 
   8   2   1     1042.03     1062.54      6.91 o 
   9   2   1       15.22       14.44      3.22 o 
  -9   3   1       78.66       84.43      4.52 o 
  -8   3   1        0.06       -2.35      2.35 o 
  -7   3   1        1.72        3.14      2.00 o 
  -6   3   1      585.31      631.49      4.68 o 
  -5   3   1      552.70      575.11      4.06 o 
  -4   3   1       55.13       50.92      1.04 o 
  -3   3   1      651.49      718.64      6.27 o 
  -2   3   1        0.40        2.51      0.50 o 
  -1   3   1      944.55      996.51      5.64 o 
   0   3   1     2321.59     2359.04     16.98 o 
   1   3   1     1437.85     1513.61      6.09 o 
   2   3   1      127.77      138.21      0.96 o 
   3   3   1     1295.12     1421.70     13.95 o 
   4   3   1      149.00      151.11      1.62 o 
   5   3   1      305.80      307.81      3.31 o 
   6   3   1       53.90       46.76      2.02 o 
   7   3   1      110.25      107.38      2.65 o 
   8   3   1       83.24       97.37      4.36 o 
   9   3   1       78.98       76.31      4.27 o 
  -9   4   1        8.75        6.70      3.88 o 
  -8   4   1      115.46      110.91      4.79 o 
  -7   4   1       63.45       61.30      2.43 o 
  -6   4   1       61.90       64.81      5.18 o 
  -5   4   1      634.94      623.61     11.48 o 
  -4   4   1       24.00       11.70      1.41 o 
  -3   4   1      956.01      988.27      8.91 o 
  -2   4   1     2808.09     2853.04     10.82 o 
  -1   4   1     6783.02     6815.65     38.81 o 
   0   4   1     3184.61     3492.41     11.10 o 
   1   4   1      619.63      689.07      5.12 o 
   2   4   1     2706.46     2741.66     11.75 o 
   3   4   1     7528.18     7760.29     22.58 o 
   4   4   1       44.18       40.05      7.80 o 
   5   4   1      249.02      237.70      4.99 o 
   6   4   1        4.79        1.73      1.57 o 
   7   4   1      243.48      238.73      5.40 o 
   8   4   1        3.39        5.01      3.49 o 
   9   4   1       19.49       21.10      4.04 o 
  -9   5   1       13.95       12.64      4.13 o 
  -8   5   1      219.19      247.46      6.05 o 
  -7   5   1      100.36      106.36      4.56 o 
  -6   5   1       14.83       20.36      3.18 o 
  -5   5   1      502.88      508.46      7.30 o 
  -4   5   1      988.44     1043.14      6.10 o 
  -3   5   1      453.26      392.24      2.48 o 
  -2   5   1      553.31      554.29      3.78 o 
  -1   5   1      462.46      465.90      4.60 o 
   0   5   1     1251.92     1307.80      4.70 o 
   1   5   1     1230.83     1198.48      9.60 o 
   2   5   1       16.29       24.97      0.98 o 
   3   5   1     2300.12     2432.10     15.92 o 
   4   5   1       75.23       47.93      1.32 o 
   5   5   1        1.04        1.68      2.33 o 
   6   5   1      328.51      319.08      5.53 o 
   7   5   1       36.65       44.51      3.78 o 
   8   5   1        0.68       -0.42      3.16 o 
   9   5   1        2.03        6.59      4.00 o 
  -9   6   1       25.06       24.37      4.44 o 
  -8   6   1       90.65      102.52      4.85 o 
  -7   6   1      460.41      444.06      7.09 o 
  -6   6   1      180.12      182.43      4.81 o 
  -5   6   1     1074.53     1033.47     20.43 o 
  -4   6   1     3396.80     3387.56     24.97 o 
  -3   6   1      144.17      150.74      1.68 o 
  -2   6   1      700.08      616.07      5.26 o 
  -1   6   1     1186.84     1279.20      2.85 o 
   0   6   1     3015.83     3124.01     13.56 o 
   1   6   1      453.40      476.71      3.25 o 
   2   6   1      312.30      342.81      2.12 o 
   3   6   1       96.24      109.22      2.26 o 
   4   6   1      675.51      659.61     12.22 o 
   5   6   1       33.84       29.98      2.78 o 
   6   6   1      433.56      425.73      6.36 o 
   7   6   1      635.98      651.96      8.24 o 
   8   6   1       48.85       43.57      3.64 o 
   9   6   1      473.32      492.44      8.15 o 
  -9   7   1       28.59       34.39      4.95 o 
  -8   7   1       38.11       36.91      4.01 o 
  -7   7   1        5.85        3.90      3.79 o 
  -6   7   1      213.36      196.94      4.94 o 
  -5   7   1        4.94        3.92      1.91 o 
  -4   7   1      428.27      440.18      4.01 o 
  -3   7   1     2902.21     2958.97     18.21 o 
  -2   7   1      142.32      118.95      1.42 o 
  -1   7   1      813.00      890.33      4.76 o 
   0   7   1        4.26       12.13      0.68 o 
   1   7   1     6333.99     6248.45     20.72 o 
   2   7   1      153.23      169.15      1.70 o 
   3   7   1      432.00      451.68     11.06 o 
   4   7   1      734.28      704.61      8.29 o 
   5   7   1        7.83        7.60      1.85 o 
   6   7   1      338.77      319.72      5.93 o 
   7   7   1       33.88       37.55      4.06 o 
   8   7   1       57.00       52.90      3.97 o 
  -8   8   1        6.05        2.66      3.64 o 
  -7   8   1       14.74       10.54      3.44 o 
  -6   8   1        9.71       13.56      2.24 o 
  -5   8   1        0.07       -1.91      1.91 o 
  -4   8   1      362.66      370.84      3.89 o 
  -3   8   1      787.69      789.33     13.27 o 
  -2   8   1       39.31       39.62      1.02 o 
  -1   8   1     1408.35     1398.95     10.78 o 
   0   8   1      407.80      439.48      5.41 o 
   1   8   1       75.54       73.61      1.72 o 
   2   8   1     1670.41     1721.78     13.43 o 
   3   8   1      187.81      188.34      2.65 o 
   4   8   1       48.72       52.57      2.25 o 
   5   8   1        2.77        3.82      1.97 o 
   6   8   1      113.23      117.15      4.34 o 
   7   8   1       10.64        9.44      3.25 o 
   8   8   1       52.57       55.81      4.50 o 
  -8   9   1       27.65       28.02      4.06 o 
  -7   9   1      180.98      177.43      5.38 o 
  -6   9   1      360.01      354.48      7.44 o 
  -5   9   1        3.09        2.86      1.97 o 
  -4   9   1      131.62      118.34      2.75 o 
  -3   9   1        2.19        2.98      1.89 o 
  -2   9   1      505.64      520.92      2.97 o 
  -1   9   1      114.08      118.37      1.64 o 
   0   9   1      155.79      144.56      1.97 o 
   1   9   1      725.29      717.77      3.73 o 
   2   9   1      564.30      541.06      6.67 o 
   3   9   1      410.46      390.00      4.85 o 
   4   9   1     1624.52     1647.71      9.35 o 
   5   9   1      589.46      596.82     13.90 o 
   6   9   1       27.66       30.00      3.71 o 
   7   9   1      135.80      148.20      5.20 o 
   8   9   1        0.07       -0.97      3.99 o 
  -8  10   1        0.32        0.48      4.12 o 
  -7  10   1       50.97       48.97      4.20 o 
  -6  10   1      122.75      111.72      3.32 o 
  -5  10   1        0.15       -0.43      2.10 o 
  -4  10   1      379.02      346.98      6.10 o 
  -3  10   1      748.26      729.86      5.84 o 
  -2  10   1       73.97       73.96      2.12 o 
  -1  10   1      829.01      809.12     13.45 o 
   0  10   1        0.00       -1.34      1.34 o 
   1  10   1       49.24       52.28      1.87 o 
   2  10   1       92.00       89.25      2.31 o 
   3  10   1      449.18      434.91      3.99 o 
   4  10   1      190.44      182.20      4.19 o 
   5  10   1      119.80      111.95      3.03 o 
   6  10   1      383.31      371.26      4.85 o 
   7  10   1       41.46       40.10      3.65 o 
  -7  11   1       20.32       16.33      3.76 o 
  -6  11   1       13.10       12.50      2.57 o 
  -5  11   1       87.94       87.12      3.31 o 
  -4  11   1       92.98      103.68     11.77 o 
  -3  11   1      215.43      220.16      9.31 o 
  -2  11   1      237.22      241.85      4.57 o 
  -1  11   1        0.15        0.30      1.67 o 
   0  11   1      235.56      251.69      5.82 o 
   1  11   1       50.30       60.49      3.19 o 
   2  11   1        0.00       -0.15      1.87 o 
   3  11   1       59.40       65.64      3.93 o 
   4  11   1      188.99      190.10      6.88 o 
   5  11   1       77.49       77.32      2.87 o 
   6  11   1       43.05       41.75      2.80 o 
   7  11   1        3.62        8.71      3.60 o 
  -7  12   1       13.55       10.25      2.52 o 
  -6  12   1        8.18       -1.06      2.40 o 
  -5  12   1       14.22       11.76      3.81 o 
  -4  12   1      662.88      651.02     19.52 o 
  -3  12   1       95.25       93.04      2.66 o 
  -2  12   1       19.61       17.55      1.93 o 
  -1  12   1      251.84      235.88      8.27 o 
   0  12   1       95.15       94.45      2.51 o 
   1  12   1       17.24       23.18      2.24 o 
   2  12   1      262.04      278.95      3.69 o 
   3  12   1       18.16       15.24      2.19 o 
   4  12   1        9.64       14.57      3.69 o 
   5  12   1       12.98       10.11      2.30 o 
   6  12   1      137.16      137.22      6.96 o 
   7  12   1       62.88       66.15      4.46 o 
  -6  13   1       51.45       44.54      4.93 o 
  -5  13   1        0.65       -0.90      2.18 o 
  -4  13   1       75.27       80.50      2.78 o 
  -3  13   1       80.42       71.09      2.59 o 
  -2  13   1        3.02        6.35      1.97 o 
  -1  13   1        0.13       -1.29      1.86 o 
   0  13   1       43.11       46.03      2.28 o 
   1  13   1       79.83       79.01      2.63 o 
   2  13   1      567.56      594.83      5.21 o 
   3  13   1      267.33      293.31      6.33 o 
   4  13   1      203.79      185.88     11.93 o 
   5  13   1       18.59       22.07      4.41 o 
   6  13   1        0.37       -4.07      4.07 o 
  -6  14   1       14.84       17.20      2.36 o 
  -5  14   1       68.74       75.09      6.79 o 
  -4  14   1       70.64       73.36      7.83 o 
  -3  14   1      333.42      351.52      9.64 o 
  -2  14   1       20.98       25.12      2.24 o 
  -1  14   1        3.67        1.29      2.00 o 
   0  14   1        1.22       -0.09      2.10 o 
   1  14   1        7.37        8.30      3.01 o 
   2  14   1       44.74       46.80      2.54 o 
   3  14   1       54.11       58.97      2.84 o 
   4  14   1       30.38       30.87      2.70 o 
   5  14   1      162.16      162.38     11.58 o 
   6  14   1        6.22        3.02      3.73 o 
  -5  15   1       17.86       17.54      4.52 o 
  -4  15   1        3.52        3.30      3.33 o 
  -3  15   1       28.32       32.23      2.84 o 
  -2  15   1        1.01        1.92      2.41 o 
  -1  15   1        6.24        1.58      2.42 o 
   0  15   1       74.52       72.05      4.69 o 
   1  15   1      124.02      123.02      3.99 o 
   2  15   1       71.00       65.80      3.41 o 
   3  15   1       56.70       62.94      3.01 o 
   4  15   1       64.28       65.72      3.08 o 
   5  15   1        1.17        2.18      2.88 o 
  -4  16   1        0.97        0.70      2.64 o 
  -3  16   1        3.69        5.42      3.81 o 
  -2  16   1      163.57      174.32      7.49 o 
  -1  16   1        1.02       -2.31      2.31 o 
   0  16   1       72.70       79.48      3.07 o 
   1  16   1       22.22       24.16      2.52 o 
   2  16   1       15.05       10.74      2.43 o 
   3  16   1       15.02       12.55      4.28 o 
   4  16   1       98.38       93.45      3.51 o 
  -3  17   1       30.07       26.32      2.77 o 
  -2  17   1        0.92        0.37      2.70 o 
  -1  17   1       43.11       42.95      4.24 o 
   0  17   1       38.96       45.78      3.39 o 
   1  17   1       28.57       30.59      2.73 o 
   2  17   1        9.05        6.62      2.75 o 
   3  17   1       52.27       60.90      3.23 o 
  -1  18   1       11.18       13.57      2.64 o 
   0  18   1       12.30       15.90      2.83 o 
  -9   0   2       27.53       36.30      3.79 o 
  -8   0   2      174.80      174.47      4.77 o 
  -7   0   2      851.98      814.41      8.29 o 
  -6   0   2       54.99       61.65      3.10 o 
  -5   0   2     3724.30     3553.77     13.66 o 
  -4   0   2      669.68      660.82      5.80 o 
  -3   0   2     3709.03     3897.71     19.47 o 
  -2   0   2    17366.66    16286.54    161.67 o 
  -1   0   2      155.41      187.13      1.81 o 
   0   0   2     2968.31     3175.18      4.30 o 
   1   0   2     4098.40     3915.32     15.06 o 
   2   0   2    26346.18    24072.53     89.57 o 
   3   0   2     5345.28     5407.54     42.24 o 
   4   0   2      513.23      582.20      8.40 o 
   5   0   2     5317.17     5168.16     16.00 o 
   6   0   2      101.81       98.22      3.60 o 
   7   0   2       12.15       11.97      2.86 o 
   8   0   2      366.70      367.97      6.27 o 
   9   0   2        3.40        0.95      2.95 o 
  -9   1   2        0.03        3.02      2.33 o 
  -8   1   2       37.77       41.40      3.43 o 
  -7   1   2      303.20      323.54      5.53 o 
  -6   1   2      269.35      274.03      7.09 o 
  -5   1   2        0.11        1.89      1.61 o 
  -4   1   2        7.69        3.68      0.61 o 
  -3   1   2     1731.80     1847.89      7.36 o 
  -2   1   2        1.59       10.11      0.45 o 
  -1   1   2    20460.31    20072.10     30.90 o 
   0   1   2     2561.17     2562.88     13.33 o 
   1   1   2     4195.75     4322.15     13.23 o 
   2   1   2       17.28       11.39      0.99 o 
   3   1   2      943.50     1025.02      3.34 o 
   4   1   2      376.87      378.71      4.38 o 
   5   1   2      772.10      790.47      6.98 o 
   6   1   2     1244.03     1224.12      6.31 o 
   7   1   2      139.16      141.02      2.90 o 
   8   1   2      447.53      429.56      4.65 o 
   9   1   2       13.31       10.48      2.10 o 
  -9   2   2       55.78       59.34      4.79 o 
  -8   2   2      167.36      171.75      4.93 o 
  -7   2   2      161.85      148.70      3.21 o 
  -6   2   2        2.72        6.03      1.78 o 
  -5   2   2     1092.89     1075.37     14.29 o 
  -4   2   2      262.52      335.45      1.51 o 
  -3   2   2     2192.32     2364.24     16.71 o 
  -2   2   2      655.79      728.97      6.44 o 
  -1   2   2      240.75      267.78      9.03 o 
   0   2   2      488.60      495.28      3.35 o 
   1   2   2     5810.10     5947.00     18.51 o 
   2   2   2        0.26        0.36      0.41 o 
   3   2   2     1133.91     1155.84     16.16 o 
   4   2   2       55.37       62.72      1.26 o 
   5   2   2       14.82       21.28      1.63 o 
   6   2   2      200.74      191.97      2.99 o 
   7   2   2        9.82        8.25      2.04 o 
   8   2   2      170.11      183.67      3.41 o 
   9   2   2       34.82       30.15      3.52 o 
  -9   3   2       19.00       16.35      3.85 o 
  -8   3   2        0.14        0.64      2.50 o 
  -7   3   2       26.65       30.07      2.33 o 
  -6   3   2       60.43       72.97      4.93 o 
  -5   3   2      714.40      682.89      4.44 o 
  -4   3   2      502.66      416.01      4.00 o 
  -3   3   2      618.74      586.06      4.34 o 
  -2   3   2     1375.99     1380.75      4.27 o 
  -1   3   2     1279.29     1294.49     11.95 o 
   0   3   2    59346.49    44940.82    376.42 o 
   1   3   2     3335.53     3218.78      5.64 o 
   2   3   2      337.46      347.12      4.44 o 
   3   3   2     4669.94     4642.94     31.12 o 
   4   3   2     1096.49     1143.27     10.13 o 
   5   3   2        0.03       -0.57      1.37 o 
   6   3   2       50.55       51.98      3.23 o 
   7   3   2      392.56      378.79      5.06 o 
   8   3   2      112.06      112.34      4.63 o 
   9   3   2       28.51       26.97      3.87 o 
  -9   4   2        7.08        5.33      4.03 o 
  -8   4   2       13.85       10.45      3.34 o 
  -7   4   2      203.70      199.66      3.39 o 
  -6   4   2     1017.40      994.83     10.82 o 
  -5   4   2        2.57        0.94      1.41 o 
  -4   4   2       39.22       44.64      1.86 o 
  -3   4   2       57.38       37.17      1.44 o 
  -2   4   2      173.40      194.19      4.51 o 
  -1   4   2     2179.60     2387.73      4.00 o 
   0   4   2     2715.56     2867.43     11.07 o 
   1   4   2     3457.14     3591.63      8.86 o 
   2   4   2     3476.04     3571.93     11.75 o 
   3   4   2     2137.61     2142.03      9.86 o 
   4   4   2      503.14      493.98      4.52 o 
   5   4   2      114.10      105.66      2.84 o 
   6   4   2      554.94      542.75      4.48 o 
   7   4   2       94.59       85.54      4.18 o 
   8   4   2       28.22       26.56      3.23 o 
   9   4   2        8.30       12.26      3.63 o 
  -9   5   2       53.15       49.80      4.77 o 
  -8   5   2       76.14       71.70      4.18 o 
  -7   5   2      280.48      256.72      5.57 o 
  -6   5   2      561.38      542.62      7.04 o 
  -5   5   2        0.19        0.22      1.19 o 
  -4   5   2     1526.30     1581.14      6.41 o 
  -3   5   2       97.04       99.70      1.29 o 
  -2   5   2        3.02        5.13      0.90 o 
  -1   5   2     2013.98     1971.72     10.09 o 
   0   5   2     1298.40     1356.76      6.83 o 
   1   5   2      770.83      809.53      9.00 o 
   2   5   2      989.95      924.03      7.65 o 
   3   5   2      304.04      280.08      2.32 o 
   4   5   2       15.13       18.27      0.97 o 
   5   5   2      257.44      241.28      4.57 o 
   6   5   2       10.64       12.85      2.99 o 
   7   5   2       36.69       31.81      3.37 o 
   8   5   2        0.13       -3.44      3.44 o 
   9   5   2      172.63      184.74      5.80 o 
  -9   6   2        0.66       -4.40      4.40 o 
  -8   6   2      208.27      225.11      5.99 o 
  -7   6   2       40.88       41.85      4.09 o 
  -6   6   2      820.50      753.55      8.19 o 
  -5   6   2      313.82      324.82      9.24 o 
  -4   6   2       25.42       26.19      1.18 o 
  -3   6   2       40.12       57.60      1.58 o 
  -2   6   2      385.25      356.30      2.01 o 
  -1   6   2        4.35        8.23      0.88 o 
   0   6   2     1320.14     1371.39      8.44 o 
   1   6   2      375.66      385.05      5.09 o 
   2   6   2       27.39       36.57      1.06 o 
   3   6   2      247.75      234.08      3.93 o 
   4   6   2       18.16       11.83      1.54 o 
   5   6   2      465.83      458.65      5.96 o 
   6   6   2        6.07        2.42      2.98 o 
   7   6   2       93.46       81.50      4.01 o 
   8   6   2       20.52       23.53      3.84 o 
  -9   7   2      103.56      124.36      5.85 o 
  -8   7   2       52.32       54.91      4.28 o 
  -7   7   2       56.90       41.72      3.90 o 
  -6   7   2      131.38      157.53      3.33 o 
  -5   7   2        3.51        2.81      2.12 o 
  -4   7   2      419.47      409.19      3.86 o 
  -3   7   2       77.62       74.27      1.98 o 
  -2   7   2     1245.95     1258.49      7.08 o 
  -1   7   2     1257.87     1205.11      7.51 o 
   0   7   2      188.40      162.30      1.95 o 
   1   7   2     1653.73     1656.66     15.30 o 
   2   7   2     2555.66     2621.27     10.69 o 
   3   7   2      384.21      406.77      4.16 o 
   4   7   2        2.85        3.62      2.10 o 
   5   7   2       55.10       47.58      3.09 o 
   6   7   2      148.75      141.77      4.55 o 
   7   7   2        0.56        2.50      2.98 o 
   8   7   2       27.68       28.96      3.95 o 
  -8   8   2       26.36       32.60      4.22 o 
  -7   8   2      132.76      112.54      4.86 o 
  -6   8   2      825.55      817.02     29.41 o 
  -5   8   2       94.85       88.67      4.09 o 
  -4   8   2       85.08       68.70      3.84 o 
  -3   8   2     2056.96     2022.08      9.50 o 
  -2   8   2     1124.34     1147.48      4.35 o 
  -1   8   2      516.32      537.63      4.75 o 
   0   8   2        1.87        1.66      0.55 o 
   1   8   2     5473.62     5446.90     19.07 o 
   2   8   2      148.49      157.26      2.26 o 
   3   8   2      655.34      588.18     17.71 o 
   4   8   2      529.33      502.34      6.78 o 
   5   8   2      166.72      158.92      4.14 o 
   6   8   2      431.20      416.41      6.52 o 
   7   8   2      155.60      162.23      5.03 o 
   8   8   2       67.15       59.43      4.65 o 
  -8   9   2       10.85        5.51      3.47 o 
  -7   9   2       31.00       29.20      4.12 o 
  -6   9   2       15.04       16.74      2.44 o 
  -5   9   2       26.42       30.28      2.40 o 
  -4   9   2      219.43      204.88      3.24 o 
  -3   9   2       22.99       28.41      1.88 o 
  -2   9   2      238.54      251.63      1.78 o 
  -1   9   2      533.47      597.77      8.48 o 
   0   9   2      231.34      227.84      2.56 o 
   1   9   2      219.07      217.29      3.76 o 
   2   9   2        0.25        0.29      1.36 o 
   3   9   2        0.12       -0.27      1.63 o 
   4   9   2      228.37      230.51      3.39 o 
   5   9   2       66.28       60.18      4.52 o 
   6   9   2       11.40       13.09      3.39 o 
   7   9   2        3.77       11.36      3.69 o 
   8   9   2       45.81       41.71      4.67 o 
  -8  10   2        0.74       -0.20      3.95 o 
  -7  10   2      108.69      115.85      4.98 o 
  -6  10   2       40.65       36.81      2.72 o 
  -5  10   2       32.86       38.48      2.40 o 
  -4  10   2     1237.15     1214.93     10.17 o 
  -3  10   2      168.64      158.45      2.17 o 
  -2  10   2      185.38      182.08      2.68 o 
  -1  10   2        0.89        0.19      1.54 o 
   0  10   2      345.93      378.18      2.62 o 
   1  10   2       68.81       66.85      1.97 o 
   2  10   2      101.58       98.80      1.78 o 
   3  10   2        6.55        4.35      2.15 o 
   4  10   2      907.02      885.43      6.03 o 
   5  10   2       31.27       30.39      2.41 o 
   6  10   2       13.38       14.09      3.19 o 
   7  10   2      347.92      355.31      6.80 o 
  -7  11   2        1.95       -1.27      2.62 o 
  -6  11   2        4.25        1.14      2.28 o 
  -5  11   2       33.74       32.26      2.93 o 
  -4  11   2      691.96      695.69     15.95 o 
  -3  11   2      184.47      181.98      3.01 o 
  -2  11   2      578.07      557.45      6.37 o 
  -1  11   2     1915.14     1787.16      7.45 o 
   0  11   2       18.25       15.09      1.73 o 
   1  11   2      404.62      366.34      7.93 o 
   2  11   2      577.26      570.32     21.22 o 
   3  11   2        0.55        0.13      1.50 o 
   4  11   2      364.72      367.67      4.29 o 
   5  11   2       17.69        9.79      2.43 o 
   6  11   2      196.27      194.70      5.37 o 
   7  11   2        8.63       10.82      4.07 o 
  -7  12   2        1.35        0.11      2.44 o 
  -6  12   2       21.26       16.19      2.65 o 
  -5  12   2       11.35       14.48      3.71 o 
  -4  12   2      112.20      112.64      2.82 o 
  -3  12   2        1.51        2.42      1.73 o 
  -2  12   2      110.69      115.22      2.60 o 
  -1  12   2       68.37       65.27      2.34 o 
   0  12   2      154.14      156.33      4.40 o 
   1  12   2       57.03       65.07      3.78 o 
   2  12   2      722.21      733.28      5.58 o 
   3  12   2        2.38        1.57      2.27 o 
   4  12   2       27.37       23.96      3.73 o 
   5  12   2       45.57       56.21      4.91 o 
   6  12   2        2.04        0.93      2.70 o 
  -6  13   2       44.68       42.83      4.34 o 
  -5  13   2       11.34       10.85      2.54 o 
  -4  13   2       31.47       28.87      2.24 o 
  -3  13   2       59.53       66.62      4.91 o 
  -2  13   2       38.31       32.88      2.16 o 
  -1  13   2       43.91       34.25      2.12 o 
   0  13   2       27.54       30.78      2.41 o 
   1  13   2        4.94        4.68      2.01 o 
   2  13   2       65.24       60.35      2.61 o 
   3  13   2       46.22       43.34      2.56 o 
   4  13   2        0.84       -0.80      2.26 o 
   5  13   2       29.01       30.16      3.96 o 
   6  13   2       14.61        9.80      4.05 o 
  -6  14   2       44.57       45.80      5.03 o 
  -5  14   2      107.78      112.58      5.51 o 
  -4  14   2       76.56       69.31      2.88 o 
  -3  14   2      110.86      106.41      3.02 o 
  -2  14   2       30.31       26.15      3.36 o 
  -1  14   2       11.45        6.74      1.99 o 
   0  14   2       42.25       40.20      2.40 o 
   1  14   2      262.41      258.62      4.56 o 
   2  14   2      170.75      164.61      6.69 o 
   3  14   2       36.21       36.89      4.01 o 
   4  14   2       32.77       34.80      3.41 o 
   5  14   2       17.61       14.11      2.81 o 
  -5  15   2       10.99       19.70      4.74 o 
  -4  15   2       20.25       20.22      2.58 o 
  -3  15   2      180.52      188.01      3.81 o 
  -2  15   2      117.39      115.02      3.18 o 
  -1  15   2       53.22       40.27      4.77 o 
   0  15   2      124.57      133.03      3.50 o 
   1  15   2       78.65       75.71      2.87 o 
   2  15   2      102.34       93.29      3.21 o 
   3  15   2      144.47      164.70      5.34 o 
   4  15   2        9.61        9.33      2.82 o 
   5  15   2       20.44       15.39      3.02 o 
  -4  16   2       16.74       12.99      3.73 o 
  -3  16   2       38.51       37.01      2.94 o 
  -2  16   2       38.40       36.45      4.95 o 
  -1  16   2       77.70       71.59      2.91 o 
   0  16   2       86.31       83.73      3.14 o 
   1  16   2       89.18       83.25      6.01 o 
   2  16   2       23.24       20.11      4.08 o 
   3  16   2       29.91       36.30      2.89 o 
   4  16   2        1.86        5.41      2.95 o 
  -3  17   2        0.96       -1.42      3.64 o 
  -2  17   2       57.48       47.21      3.16 o 
  -1  17   2       20.98       16.26      2.74 o 
   0  17   2        0.93        1.86      2.54 o 
   1  17   2        8.33        3.01      2.44 o 
   2  17   2        9.86        8.50      2.75 o 
  -9   1   3       41.08       44.46      2.58 o 
  -8   1   3       34.59       28.59      2.24 o 
  -7   1   3        5.04        6.24      2.23 o 
  -6   1   3       34.79       45.45      2.14 o 
  -5   1   3     1387.92     1378.48     13.16 o 
  -4   1   3       12.23        8.19      0.67 o 
  -3   1   3     2549.21     2663.93     14.66 o 
  -2   1   3     4555.63     4388.23     20.65 o 
  -1   1   3       18.29       34.63      0.76 o 
   0   1   3     2980.61     3106.16     16.99 o 
   1   1   3      783.23      712.18      3.35 o 
   2   1   3     1420.52     1534.40      4.53 o 
   3   1   3      496.34      568.98      3.04 o 
   4   1   3       19.45       17.00      1.01 o 
   5   1   3      669.13      619.77      4.24 o 
   6   1   3       39.13       35.39      1.94 o 
   7   1   3       71.86       65.76      2.41 o 
   8   1   3      333.29      340.30      4.19 o 
   9   1   3       71.60       67.01      6.61 o 
  -9   2   3        2.44        5.83      2.06 o 
  -8   2   3      124.96      133.80      4.22 o 
  -7   2   3      965.27      959.34     16.54 o 
  -6   2   3       91.43       77.30      2.31 o 
  -5   2   3      315.73      318.91      3.36 o 
  -4   2   3     1591.19     1878.43      5.51 o 
  -3   2   3     2576.20     2823.14      7.31 o 
  -2   2   3       78.53       74.79      1.29 o 
  -1   2   3     1920.74     1839.78     11.54 o 
   0   2   3      651.06      709.90      3.50 o 
   1   2   3     1191.13     1162.44      8.22 o 
   2   2   3      458.79      474.19      2.25 o 
   3   2   3     1786.25     1826.44     15.28 o 
   4   2   3       15.80       27.04      1.63 o 
   5   2   3       53.59       58.54      1.91 o 
   6   2   3     1198.71     1134.37      5.95 o 
   7   2   3       75.37       76.23      2.49 o 
   8   2   3        0.58        4.40      2.08 o 
   9   2   3       16.79       24.69      4.03 o 
  -9   3   3        3.27        3.38      3.51 o 
  -8   3   3       90.50       97.37      2.87 o 
  -7   3   3      537.48      529.25     19.58 o 
  -6   3   3       43.60       38.79      2.06 o 
  -5   3   3      132.26      125.09      3.27 o 
  -4   3   3      421.40      410.44      4.32 o 
  -3   3   3      565.55      630.00      5.53 o 
  -2   3   3      290.64      340.30      5.02 o 
  -1   3   3      858.82      872.36      4.34 o 
   0   3   3     1977.48     2031.84     10.53 o 
   1   3   3      921.94      953.13      3.95 o 
   2   3   3     3325.35     3701.98     15.11 o 
   3   3   3      481.62      574.34      6.97 o 
   4   3   3      943.44      935.45      5.71 o 
   5   3   3        2.58       -0.10      1.32 o 
   6   3   3       17.85       19.51      1.79 o 
   7   3   3      377.48      364.98      4.00 o 
   8   3   3       11.77        8.74      2.97 o 
   9   3   3      163.87      173.60      5.39 o 
  -9   4   3       10.06        4.65      4.20 o 
  -8   4   3       60.71       66.47      4.05 o 
  -7   4   3       90.21       86.69      2.67 o 
  -6   4   3       29.57       23.99      2.11 o 
  -5   4   3       55.32       49.37      2.78 o 
  -4   4   3     1241.49     1242.24      3.80 o 
  -3   4   3     1901.30     1880.12      4.68 o 
  -2   4   3        0.15        1.69      0.80 o 
  -1   4   3      464.21      466.50      2.64 o 
   0   4   3    14034.89    13188.18     74.20 o 
   1   4   3     1652.55     1604.36      5.63 o 
   2   4   3      600.67      665.53      6.64 o 
   3   4   3      158.50      114.70      2.25 o 
   4   4   3      563.85      536.15      3.98 o 
   5   4   3      329.03      323.41      7.97 o 
   6   4   3        1.49        3.32      2.64 o 
   7   4   3       14.82       15.39      3.31 o 
   8   4   3       11.96       23.63      3.71 o 
  -9   5   3       18.79       18.08      4.46 o 
  -8   5   3       63.89       57.45      3.92 o 
  -7   5   3        0.52       -0.49      3.28 o 
  -6   5   3      694.14      727.46     11.07 o 
  -5   5   3      221.70      240.12      2.39 o 
  -4   5   3       88.72      105.86      4.59 o 
  -3   5   3      881.22      836.61      5.61 o 
  -2   5   3       10.03       17.25      1.02 o 
  -1   5   3      478.71      489.64      5.00 o 
   0   5   3       84.01      117.70      1.97 o 
   1   5   3      443.12      454.75      4.64 o 
   2   5   3      201.39      171.88      0.98 o 
   3   5   3      476.01      448.98      3.11 o 
   4   5   3        1.20        0.94      1.34 o 
   5   5   3      416.57      399.99      5.55 o 
   6   5   3      570.07      573.70      7.08 o 
   7   5   3       19.04       24.56      3.25 o 
   8   5   3      437.76      446.18      7.13 o 
  -9   6   3      163.38      195.75      6.28 o 
  -8   6   3        0.01        4.09      3.62 o 
  -7   6   3        1.64        0.65      2.94 o 
  -6   6   3     1063.15     1075.09      9.74 o 
  -5   6   3       98.61       96.96      2.46 o 
  -4   6   3       13.93       12.58      1.44 o 
  -3   6   3        1.59        2.22      1.22 o 
  -2   6   3      805.23      807.04      4.07 o 
  -1   6   3       30.54       33.78      0.59 o 
   0   6   3       56.98       43.52      0.64 o 
   1   6   3      220.66      246.54      1.58 o 
   2   6   3     1080.78     1066.61      7.18 o 
   3   6   3       72.65       84.34      2.55 o 
   4   6   3       50.24       43.02      1.68 o 
   5   6   3      662.53      651.60      6.94 o 
   6   6   3      106.19      103.79      4.21 o 
   7   6   3      151.14      152.25      4.79 o 
   8   6   3        0.37        9.19      3.77 o 
  -9   7   3       12.95       14.66      4.19 o 
  -8   7   3       28.09       29.98      3.93 o 
  -7   7   3      110.67      110.91      4.59 o 
  -6   7   3      421.69      416.91     10.23 o 
  -5   7   3       75.37       73.49      2.43 o 
  -4   7   3      199.59      187.18      3.62 o 
  -3   7   3       40.36       36.98      1.63 o 
  -2   7   3     1896.27     1851.76     12.35 o 
  -1   7   3     2319.95     2271.69     14.33 o 
   0   7   3     1334.60     1560.45      6.13 o 
   1   7   3       39.36       44.08      0.93 o 
   2   7   3     1754.51     1782.29     32.87 o 
   3   7   3     1377.18     1335.96     17.61 o 
   4   7   3      206.53      205.22      3.99 o 
   5   7   3       11.49       12.30      2.60 o 
   6   7   3      158.69      154.70      4.73 o 
   7   7   3        1.69       -0.03      3.43 o 
   8   7   3      112.38      115.32      4.96 o 
  -8   8   3       38.98       46.68      4.54 o 
  -7   8   3        0.39        0.97      3.66 o 
  -6   8   3       14.41       11.12      2.47 o 
  -5   8   3      114.56      107.18      2.90 o 
  -4   8   3       10.57       20.13      4.53 o 
  -3   8   3      556.78      521.16      2.98 o 
  -2   8   3      109.25      101.74      2.22 o 
  -1   8   3       49.54       38.05      1.20 o 
   0   8   3      924.51      940.94      4.78 o 
   1   8   3       41.50       43.66      1.27 o 
   2   8   3       16.85       18.86      1.40 o 
   3   8   3      100.26      100.06      2.31 o 
   4   8   3      634.74      637.32      6.63 o 
   5   8   3       98.69       88.67      3.55 o 
   6   8   3        4.50        8.25      3.30 o 
   7   8   3        7.62        4.63      3.92 o 
   8   8   3        0.19       -2.63      3.99 o 
  -8   9   3       25.23       26.51      4.13 o 
  -7   9   3       93.25       87.46      4.81 o 
  -6   9   3       56.69       58.68      3.80 o 
  -5   9   3       46.38       49.67      2.56 o 
  -4   9   3     2355.74     2275.70      9.11 o 
  -3   9   3      619.33      644.88      4.71 o 
  -2   9   3      402.30      370.08      2.75 o 
  -1   9   3      855.22      839.89      9.56 o 
   0   9   3       64.04       61.85      1.01 o 
   1   9   3       52.38       55.37      1.82 o 
   2   9   3       69.26       55.06      1.77 o 
   3   9   3      152.31      168.00      2.84 o 
   4   9   3      182.59      192.98      8.51 o 
   5   9   3       34.24       30.54      3.24 o 
   6   9   3      341.01      306.44      5.98 o 
   7   9   3      453.65      448.95      7.51 o 
  -8  10   3      119.20      109.20      5.01 o 
  -7  10   3        0.27       -2.70      2.70 o 
  -6  10   3       27.84       28.77      2.70 o 
  -5  10   3       53.09       64.82      2.63 o 
  -4  10   3      319.26      310.00      3.89 o 
  -3  10   3      521.64      480.87      3.99 o 
  -2  10   3        5.96        4.10      1.48 o 
  -1  10   3      158.14      150.85      2.48 o 
   0  10   3        6.66        8.08      1.44 o 
   1  10   3      361.69      365.83      2.65 o 
   2  10   3      602.93      621.80      9.62 o 
   3  10   3       81.98       73.38      3.43 o 
   4  10   3      450.15      456.63      7.74 o 
   5  10   3       41.00       27.26      2.49 o 
   6  10   3        5.90       18.26      3.78 o 
   7  10   3       13.92       13.25      3.85 o 
  -7  11   3       50.17       57.25      2.97 o 
  -6  11   3       10.88       13.77      2.52 o 
  -5  11   3        3.79        2.80      2.06 o 
  -4  11   3        0.06        0.58      1.79 o 
  -3  11   3        7.89        8.90      1.72 o 
  -2  11   3      100.36       93.07      2.30 o 
  -1  11   3      464.73      436.38     10.20 o 
   0  11   3        7.11        5.51      1.66 o 
   1  11   3        1.97        7.25      1.82 o 
   2  11   3      573.41      599.90      4.94 o 
   3  11   3       51.69       56.84      2.91 o 
   4  11   3        1.88        2.71      2.10 o 
   5  11   3       57.96       56.30      2.75 o 
   6  11   3       72.99       64.94      4.14 o 
   7  11   3        5.35       10.04      4.10 o 
  -7  12   3        4.97        3.67      3.02 o 
  -6  12   3       41.88       38.77      4.26 o 
  -5  12   3       27.51       34.82      3.83 o 
  -4  12   3       56.79       44.03      2.25 o 
  -3  12   3       64.84       70.37      2.37 o 
  -2  12   3       21.91       20.86      1.85 o 
  -1  12   3      131.14      136.34      4.27 o 
   0  12   3        1.09        0.57      1.81 o 
   1  12   3      678.08      666.93      8.61 o 
   2  12   3        3.30        6.39      2.08 o 
   3  12   3        3.90        1.64      2.05 o 
   4  12   3      377.57      374.73      4.55 o 
   5  12   3       52.52       56.34      5.07 o 
   6  12   3        2.53        0.01      3.84 o 
  -6  13   3        4.83        5.61      4.30 o 
  -5  13   3       30.42       42.30      4.45 o 
  -4  13   3       42.13       37.68      3.81 o 
  -3  13   3       69.52       66.15      2.47 o 
  -2  13   3       54.93       60.73      2.36 o 
  -1  13   3       37.29       36.27      2.14 o 
   0  13   3        6.28        4.68      1.86 o 
   1  13   3       96.14      101.99      3.78 o 
   2  13   3      345.62      336.87      9.54 o 
   3  13   3       24.27       20.99      2.34 o 
   4  13   3      115.69      120.13      4.30 o 
   5  13   3       39.02       37.49      4.03 o 
   6  13   3      136.06      131.74      5.37 o 
  -6  14   3       44.95       46.30      5.14 o 
  -5  14   3       27.12       35.08      4.02 o 
  -4  14   3       18.76       14.08      3.53 o 
  -3  14   3       36.57       34.20      3.82 o 
  -2  14   3       17.05       15.16      2.04 o 
  -1  14   3       25.52       25.72      2.91 o 
   0  14   3      109.66      111.91      2.87 o 
   1  14   3       22.95       21.31      2.31 o 
   2  14   3        0.73       -0.59      2.27 o 
   3  14   3       23.30       25.00      2.46 o 
   4  14   3        0.23        1.57      2.49 o 
   5  14   3        0.01       -1.05      2.38 o 
  -5  15   3       44.97       47.73      4.54 o 
  -4  15   3        0.00       -2.04      3.74 o 
  -3  15   3        6.39        6.49      3.55 o 
  -2  15   3       71.47       81.31      4.32 o 
  -1  15   3       99.73       91.91      3.29 o 
   0  15   3        0.08        3.73      3.61 o 
   1  15   3        2.33        0.29      2.23 o 
   2  15   3       44.61       39.32      3.98 o 
   3  15   3       41.56       45.11      3.90 o 
   4  15   3       12.18        7.45      3.01 o 
  -4  16   3        8.65        7.06      4.57 o 
  -3  16   3        0.62        1.21      3.74 o 
  -2  16   3        0.75        3.98      3.55 o 
  -1  16   3        0.53       -0.71      2.32 o 
   0  16   3       44.71       63.63      4.71 o 
   1  16   3        0.00       -1.55      2.28 o 
   2  16   3       19.13       18.85      2.72 o 
   3  16   3      138.26      159.38      7.92 o 
  -3  17   3      130.24      137.29      6.22 o 
  -2  17   3       72.23       85.08      5.22 o 
  -1  17   3       68.97       59.05      4.33 o 
   0  17   3       25.64       27.17      2.92 o 
   1  17   3       30.33       27.19      2.78 o 
   2  17   3        0.53       -1.46      2.48 o 
  -9   0   4      132.11      134.91      4.76 o 
  -8   0   4        0.52       -0.09      2.73 o 
  -7   0   4      372.97      373.29      6.17 o 
  -6   0   4      265.63      266.03      4.87 o 
  -5   0   4      699.40      670.77      4.38 o 
  -4   0   4      251.36      198.93      1.83 o 
  -3   0   4        0.66        5.05      0.83 o 
  -2   0   4     1422.93     1292.73      6.05 o 
  -1   0   4     7024.17     7737.10     14.89 o 
   0   0   4     9043.90     8574.14     10.11 o 
   1   0   4     2848.97     2667.57     10.64 o 
   2   0   4     2188.19     2328.22     11.96 o 
   3   0   4     6905.88     7076.12     15.67 o 
   4   0   4      469.70      448.07      4.90 o 
   5   0   4      175.36      174.19      3.54 o 
   6   0   4       84.73       81.85      3.24 o 
   7   0   4      452.68      442.00      6.20 o 
   8   0   4       55.12       60.47      3.59 o 
  -9   1   4       17.77       16.32      2.52 o 
  -8   1   4       27.06       22.79      2.32 o 
  -7   1   4       99.87       89.36      2.86 o 
  -6   1   4      105.39       99.19      3.16 o 
  -5   1   4      434.75      399.87      2.78 o 
  -4   1   4      184.62      201.28      2.34 o 
  -3   1   4      708.73      675.15      5.10 o 
  -2   1   4        5.09        6.71      0.50 o 
  -1   1   4       65.06       73.17      1.70 o 
   0   1   4        6.24        6.22      0.89 o 
   1   1   4     1069.72     1097.69      3.91 o 
   2   1   4      734.37      758.84     11.22 o 
   3   1   4     3810.29     4111.01     20.17 o 
   4   1   4       37.18       32.97      1.47 o 
   5   1   4        6.81        9.17      1.47 o 
   6   1   4       75.06       72.13      2.65 o 
   7   1   4        0.02        2.00      1.77 o 
   8   1   4      118.77      129.02      8.84 o 
  -9   2   4        1.04       -2.28      2.28 o 
  -8   2   4       36.75       31.53      2.46 o 
  -7   2   4      282.23      268.24      3.91 o 
  -6   2   4      180.03      169.55      2.95 o 
  -5   2   4        0.36        2.26      2.04 o 
  -4   2   4     1866.64     1989.79     14.84 o 
  -3   2   4      171.83      148.45      1.17 o 
  -2   2   4      217.36      237.70      3.83 o 
  -1   2   4      726.51      731.82      4.17 o 
   0   2   4       61.47       66.74      1.23 o 
   1   2   4       90.93      102.54      1.18 o 
   2   2   4      356.28      377.18      5.92 o 
   3   2   4       12.43       18.71      0.81 o 
   4   2   4      945.22      951.79      8.83 o 
   5   2   4      616.75      613.40      7.69 o 
   6   2   4      154.07      164.62      2.70 o 
   7   2   4       37.72       40.84      2.16 o 
   8   2   4      119.10      131.71      4.88 o 
  -9   3   4        0.27       -2.58      2.58 o 
  -8   3   4      177.18      179.70      3.56 o 
  -7   3   4      570.14      522.49     14.26 o 
  -6   3   4       16.68        9.04      1.87 o 
  -5   3   4      976.13      976.77      8.37 o 
  -4   3   4     1224.29     1235.08      3.77 o 
  -3   3   4     2205.64     2161.63      6.88 o 
  -2   3   4     1286.51     1236.24      3.13 o 
  -1   3   4       72.01       62.19      2.67 o 
   0   3   4      370.60      330.03      2.22 o 
   1   3   4     1732.46     1781.15      6.51 o 
   2   3   4     2696.09     2800.62     26.23 o 
   3   3   4     1117.55     1162.14      8.49 o 
   4   3   4       11.23       15.15      1.14 o 
   5   3   4     1754.66     1784.87     12.32 o 
   6   3   4      192.23      187.50      3.72 o 
   7   3   4        1.87        2.04      2.72 o 
   8   3   4      160.43      167.87      5.37 o 
  -9   4   4       16.69       17.27      3.48 o 
  -8   4   4        6.61       11.25      2.55 o 
  -7   4   4      172.94      151.62      3.18 o 
  -6   4   4       99.70       95.28      2.59 o 
  -5   4   4       13.13       16.59      1.24 o 
  -4   4   4      202.47      219.15      3.49 o 
  -3   4   4       50.77       48.22      1.15 o 
  -2   4   4      142.06      147.84      1.50 o 
  -1   4   4     3491.72     3397.47      5.97 o 
   0   4   4       35.97       23.62      0.63 o 
   1   4   4      256.36      204.73      2.02 o 
   2   4   4      512.92      575.46      2.05 o 
   3   4   4      825.34      850.12      8.25 o 
   4   4   4       41.77       34.81      3.09 o 
   5   4   4       68.60       84.88      4.28 o 
   6   4   4       57.29       49.70      3.37 o 
   7   4   4        1.72        3.46      2.83 o 
   8   4   4      227.14      242.45      5.84 o 
  -9   5   4       45.24       51.97      4.05 o 
  -8   5   4       87.63       83.26      4.31 o 
  -7   5   4      107.06       85.06      4.03 o 
  -6   5   4      306.00      296.92      3.68 o 
  -5   5   4      160.73      149.61      2.06 o 
  -4   5   4      180.44      216.07      4.30 o 
  -3   5   4      113.31      111.40      2.02 o 
  -2   5   4     1959.82     2191.99     14.70 o 
  -1   5   4      144.20      156.55      1.91 o 
   0   5   4     2316.89     2433.04     10.09 o 
   1   5   4     3191.86     3301.89     12.43 o 
   2   5   4      228.94      228.33      2.08 o 
   3   5   4        9.69       13.66      0.85 o 
   4   5   4       92.32       83.37      3.06 o 
   5   5   4        2.83        3.37      2.62 o 
   6   5   4      119.26      128.08      4.37 o 
   7   5   4        4.80       15.32      3.40 o 
   8   5   4        2.06        6.25      3.58 o 
  -9   6   4       13.82       19.59      4.38 o 
  -8   6   4        1.33        0.67      3.60 o 
  -7   6   4        0.11       -1.33      3.31 o 
  -6   6   4       72.71       81.74      2.65 o 
  -5   6   4      219.55      184.87      2.26 o 
  -4   6   4      161.60      158.85      2.73 o 
  -3   6   4       28.17       24.68      2.43 o 
  -2   6   4      182.12      168.88      1.85 o 
  -1   6   4     2471.63     2646.08     10.45 o 
   0   6   4     1143.34     1209.56      6.71 o 
   1   6   4      735.76      740.70      6.64 o 
   2   6   4      231.39      238.97      1.66 o 
   3   6   4      368.57      384.08      6.26 o 
   4   6   4       70.72       49.29      2.89 o 
   5   6   4      156.53      147.63      4.09 o 
   6   6   4       28.29       20.65      3.33 o 
   7   6   4       50.77       44.61      3.87 o 
   8   6   4        8.65       10.92      3.63 o 
  -9   7   4       47.91       52.39      5.24 o 
  -8   7   4        0.02        0.19      3.14 o 
  -7   7   4        0.51       -1.45      3.41 o 
  -6   7   4      253.88      265.82      4.04 o 
  -5   7   4      131.48      145.91      2.93 o 
  -4   7   4     1021.53     1079.10     11.32 o 
  -3   7   4      516.18      469.44     11.34 o 
  -2   7   4        4.94        5.40      0.57 o 
  -1   7   4      370.88      416.85      1.94 o 
   0   7   4     1476.68     1612.41      8.28 o 
   1   7   4       97.19       98.67      1.74 o 
   2   7   4      203.48      198.87      2.01 o 
   3   7   4       66.18       58.94      2.71 o 
   4   7   4      723.28      726.43      7.17 o 
   5   7   4       39.38       39.20      3.04 o 
   6   7   4       27.45       34.82      3.49 o 
   7   7   4      201.28      191.42      5.39 o 
   8   7   4        4.64        0.89      3.84 o 
  -8   8   4      210.60      207.89      6.02 o 
  -7   8   4       26.96       21.68      3.74 o 
  -6   8   4      138.56      116.90      7.76 o 
  -5   8   4      332.69      348.47      5.54 o 
  -4   8   4      989.45     1050.01     30.10 o 
  -3   8   4        0.14        0.96      1.01 o 
  -2   8   4       27.89       32.68      0.80 o 
  -1   8   4     2171.27     2129.84     10.78 o 
   0   8   4      118.19      121.23      1.56 o 
   1   8   4      218.01      217.99      2.33 o 
   2   8   4     1334.66     1351.79      4.81 o 
   3   8   4       70.80       64.92      2.16 o 
   4   8   4       47.96       41.14      3.09 o 
   5   8   4       44.25       43.68      3.27 o 
   6   8   4       28.53       27.11      3.39 o 
   7   8   4        0.64        2.85      3.52 o 
  -8   9   4       20.09       30.37      4.42 o 
  -7   9   4        1.35       -2.42      2.42 o 
  -6   9   4      497.93      475.61     11.00 o 
  -5   9   4       24.31       29.85      2.37 o 
  -4   9   4       15.72       22.51      3.27 o 
  -3   9   4       26.32       31.13      1.73 o 
  -2   9   4        8.37        9.89      1.29 o 
  -1   9   4       27.71       57.94      9.49 o 
   0   9   4        7.50        9.95      0.97 o 
   1   9   4        0.38        1.20      1.07 o 
   2   9   4     1615.18     1553.30     19.12 o 
   3   9   4       40.05       37.75      2.09 o 
   4   9   4       48.27       40.53      5.20 o 
   5   9   4        0.03       -2.86      3.23 o 
   6   9   4       70.51       68.85      4.31 o 
   7   9   4      136.08      126.12      4.91 o 
  -8  10   4       65.25       75.40      5.22 o 
  -7  10   4        5.51        6.22      2.51 o 
  -6  10   4       25.50       28.99      2.68 o 
  -5  10   4        9.43       10.98      2.33 o 
  -4  10   4       20.14       17.60      2.15 o 
  -3  10   4        0.75        6.56      2.67 o 
  -2  10   4      393.14      380.45      3.45 o 
  -1  10   4      579.00      555.35      4.03 o 
   0  10   4      293.42      266.99      3.15 o 
   1  10   4      398.64      408.04      9.33 o 
   2  10   4      737.23      688.81      3.95 o 
   3  10   4      181.63      189.49      3.14 o 
   4  10   4       11.86        9.53      1.95 o 
   5  10   4      117.49      115.57      4.32 o 
   6  10   4       53.93       55.72      4.57 o 
   7  10   4        2.09        3.38      3.93 o 
  -7  11   4        4.38        2.06      2.50 o 
  -6  11   4      248.15      273.48      4.56 o 
  -5  11   4      351.64      338.88      5.46 o 
  -4  11   4      172.94      160.01      5.06 o 
  -3  11   4     1256.19     1292.77     10.65 o 
  -2  11   4       12.16       10.22      1.85 o 
  -1  11   4        8.18        9.74      1.91 o 
   0  11   4       35.64       40.59      1.98 o 
   1  11   4     1972.82     2008.88     45.84 o 
   2  11   4        0.10        2.42      1.49 o 
   3  11   4       82.09       71.55      5.73 o 
   4  11   4      261.07      271.68      3.93 o 
   5  11   4        8.05        7.41      3.33 o 
   6  11   4      323.11      301.79      6.44 o 
  -7  12   4        5.07        3.23      6.22 o 
  -6  12   4        1.46        3.66      4.07 o 
  -5  12   4        0.06        5.90      3.81 o 
  -4  12   4       44.03       43.40      3.87 o 
  -3  12   4        3.32        6.81      3.28 o 
  -2  12   4       60.70       66.58      3.65 o 
  -1  12   4        4.30       -0.24      1.76 o 
   0  12   4       39.45       38.60      2.57 o 
   1  12   4      131.90      112.13      3.34 o 
   2  12   4        0.61        1.11      1.92 o 
   3  12   4       77.51       87.06      2.80 o 
   4  12   4       91.72       89.68      2.94 o 
   5  12   4       14.86       12.45      3.90 o 
   6  12   4        8.12        1.98      3.89 o 
  -6  13   4       72.60       70.49      4.82 o 
  -5  13   4        5.10        7.21      3.51 o 
  -4  13   4       18.85       12.02      3.67 o 
  -3  13   4       12.35       10.82      3.18 o 
  -2  13   4        0.02        3.18      2.87 o 
  -1  13   4      101.57       91.71      4.10 o 
   0  13   4        0.30        0.62      1.87 o 
   1  13   4       15.69       19.63      4.03 o 
   2  13   4        8.13       12.07      3.36 o 
   3  13   4        6.88        5.69      2.20 o 
   4  13   4       50.07       45.49      2.65 o 
   5  13   4       29.57       30.16      3.97 o 
  -6  14   4        0.43        2.23      4.37 o 
  -5  14   4      131.50      128.69      5.68 o 
  -4  14   4        0.68       -3.54      3.79 o 
  -3  14   4       56.62       54.15      4.10 o 
  -2  14   4       56.56       52.35      3.74 o 
  -1  14   4      298.09      286.48      6.17 o 
   0  14   4        4.38        2.02      1.98 o 
   1  14   4        0.08       -0.36      4.20 o 
   2  14   4        0.45        1.69      2.06 o 
   3  14   4       10.56       13.46      3.65 o 
   4  14   4       20.95       18.66      2.51 o 
   5  14   4        0.04        0.62      7.06 o 
  -5  15   4       93.39      118.48      5.86 o 
  -4  15   4       26.70       21.29      4.17 o 
  -3  15   4        8.05        8.93      3.63 o 
  -2  15   4       60.98       68.85      4.14 o 
  -1  15   4        1.26        2.98      3.07 o 
   0  15   4      126.88      128.43      5.05 o 
   1  15   4        8.20        8.73      2.41 o 
   2  15   4       49.54       58.93      2.91 o 
   3  15   4       56.66       63.72      3.20 o 
   4  15   4        0.07       -2.79      2.79 o 
  -4  16   4        2.87       -2.01      3.91 o 
  -3  16   4       11.60        5.44      4.19 o 
  -2  16   4       24.99       35.20      3.87 o 
  -1  16   4       18.71       21.22      4.12 o 
   0  16   4      144.90      137.56      5.35 o 
   1  16   4      117.02      118.52      5.37 o 
   2  16   4        7.89       12.87      2.43 o 
   3  16   4       26.82       25.95      2.88 o 
  -2  17   4       26.91       36.05      4.15 o 
  -1  17   4        7.72        3.69      3.66 o 
   0  17   4        6.53        0.32      3.79 o 
   1  17   4       33.66       28.90      4.90 o 
  -9   1   5        0.30       -1.26      2.38 o 
  -8   1   5       22.36       24.51      2.39 o 
  -7   1   5      754.52      738.68      6.91 o 
  -6   1   5        9.09        7.44      1.74 o 
  -5   1   5      111.72      108.75      1.84 o 
  -4   1   5      268.75      240.89      5.10 o 
  -3   1   5      788.40      846.06      5.36 o 
  -2   1   5      105.18      113.91      1.23 o 
  -1   1   5      616.46      642.62      6.87 o 
   0   1   5     1444.73     1375.22      9.17 o 
   1   1   5        0.02        4.56      0.56 o 
   2   1   5      286.19      333.39      2.49 o 
   3   1   5     1388.87     1299.24      5.61 o 
   4   1   5       95.89      112.25      1.69 o 
   5   1   5      119.71      120.65      2.34 o 
   6   1   5      118.81      115.47      3.19 o 
   7   1   5        4.41        3.98      2.14 o 
   8   1   5        0.61        5.07      2.43 o 
  -9   2   5      119.65      129.02      4.19 o 
  -8   2   5       41.27       43.34      2.48 o 
  -7   2   5       73.17       80.67      2.89 o 
  -6   2   5        0.10        1.33      1.81 o 
  -5   2   5      842.78      870.02      6.99 o 
  -4   2   5       69.81       77.26      1.13 o 
  -3   2   5      988.47     1033.35      4.47 o 
  -2   2   5      372.28      344.07      2.80 o 
  -1   2   5     2100.93     2182.76     11.03 o 
   0   2   5     1605.11     1626.68      5.61 o 
   1   2   5     1098.89     1181.71      5.64 o 
   2   2   5       46.78       29.21      0.71 o 
   3   2   5       31.88       17.09      0.90 o 
   4   2   5       71.06       61.59      1.40 o 
   5   2   5       54.45       62.82      6.93 o 
   6   2   5        1.40        2.48      1.58 o 
   7   2   5       17.12       18.88      2.10 o 
   8   2   5      463.46      474.81      7.29 o 
  -9   3   5       31.12       44.44      2.84 o 
  -8   3   5        2.83        0.53      2.13 o 
  -7   3   5       31.97       23.92      2.48 o 
  -6   3   5      640.04      606.71      4.93 o 
  -5   3   5       24.29       34.14      1.49 o 
  -4   3   5      397.56      406.87      2.63 o 
  -3   3   5        0.26        0.89      0.68 o 
  -2   3   5      285.00      315.91      2.43 o 
  -1   3   5     1821.90     1979.21     13.41 o 
   0   3   5      971.46     1119.08      5.62 o 
   1   3   5       13.93       16.11      0.67 o 
   2   3   5     1186.88     1163.34      6.06 o 
   3   3   5       67.25       77.06      1.16 o 
   4   3   5      141.74      145.35      1.83 o 
   5   3   5      336.88      311.37      3.34 o 
   6   3   5      280.63      258.40      3.37 o 
   7   3   5       38.66       32.84      3.47 o 
   8   3   5       13.07       15.10      3.36 o 
  -9   4   5       19.32       18.50      4.17 o 
  -8   4   5       28.31       33.71      2.29 o 
  -7   4   5        0.74        0.03      2.01 o 
  -6   4   5      125.22      124.76      3.56 o 
  -5   4   5      525.44      523.28      3.36 o 
  -4   4   5        0.27        3.78      1.17 o 
  -3   4   5        2.10        0.98      0.75 o 
  -2   4   5     6787.69     6837.87     36.71 o 
  -1   4   5      346.37      309.54      3.47 o 
   0   4   5      466.49      531.38      1.80 o 
   1   4   5     1635.84     1629.84     13.77 o 
   2   4   5     1104.53     1040.95      8.63 o 
   3   4   5      324.17      334.85      2.45 o 
   4   4   5       50.02       51.59      1.66 o 
   5   4   5      447.90      493.35      6.31 o 
   6   4   5        1.82       10.91      3.02 o 
   7   4   5        1.45       -1.42      3.07 o 
   8   4   5        0.05        1.69      3.34 o 
  -9   5   5       10.31        8.57      4.03 o 
  -8   5   5       22.76       29.41      3.81 o 
  -7   5   5      174.08      177.49      3.27 o 
  -6   5   5       33.19       30.24      2.31 o 
  -5   5   5      173.47      175.02      3.61 o 
  -4   5   5        1.60        2.43      1.08 o 
  -3   5   5      132.49      162.16      4.08 o 
  -2   5   5        3.93        4.05      0.74 o 
  -1   5   5      458.63      359.92      3.73 o 
   0   5   5      816.45      839.84      3.00 o 
   1   5   5      213.57      207.07      1.68 o 
   2   5   5       34.55       26.20      1.49 o 
   3   5   5       26.19       29.21      2.54 o 
   4   5   5      560.83      523.20      6.10 o 
   5   5   5      117.06      107.23      3.86 o 
   6   5   5      389.80      426.97      6.63 o 
   7   5   5        0.94        1.34      3.06 o 
   8   5   5        3.83        2.90      3.81 o 
  -9   6   5        5.80       -0.16      3.61 o 
  -8   6   5       97.64       98.97      4.75 o 
  -7   6   5      213.10      224.65      5.61 o 
  -6   6   5        2.41       -0.71      1.98 o 
  -5   6   5      144.42      133.73      2.36 o 
  -4   6   5      870.56      831.67      6.76 o 
  -3   6   5       21.80       27.24      1.70 o 
  -2   6   5        0.78        1.68      0.45 o 
  -1   6   5      817.80      792.11      4.15 o 
   0   6   5      586.09      531.41      3.95 o 
   1   6   5        0.05       -0.89      0.91 o 
   2   6   5       18.77       27.69      1.19 o 
   3   6   5      204.94      185.30      3.83 o 
   4   6   5      344.47      308.84      5.10 o 
   5   6   5        0.16        2.99      2.68 o 
   6   6   5        4.26        5.20      3.21 o 
   7   6   5      374.57      382.89      7.00 o 
   8   6   5        0.15        0.11      3.22 o 
  -8   7   5       53.59       46.60      4.52 o 
  -7   7   5       37.88       31.16      3.83 o 
  -6   7   5      301.27      292.58      4.10 o 
  -5   7   5        0.35        3.08      1.99 o 
  -4   7   5     1031.20     1016.04      5.87 o 
  -3   7   5      453.24      428.32      3.64 o 
  -2   7   5       62.32       66.09      1.68 o 
  -1   7   5      275.37      245.81      2.21 o 
   0   7   5     4040.82     4105.58     15.47 o 
   1   7   5       64.92       55.65      1.94 o 
   2   7   5      241.20      230.58      2.26 o 
   3   7   5       95.73      112.22      3.37 o 
   4   7   5      727.84      745.49      7.42 o 
   5   7   5       10.80        4.71      2.76 o 
   6   7   5       22.06       22.10      3.78 o 
   7   7   5       22.22       27.62      3.98 o 
  -8   8   5        0.02        0.18      3.73 o 
  -7   8   5       44.80       43.07      2.77 o 
  -6   8   5      186.67      207.44      3.93 o 
  -5   8   5       13.20       11.96      2.16 o 
  -4   8   5       22.48       17.82      4.55 o 
  -3   8   5      126.35      116.46      3.55 o 
  -2   8   5       91.55       87.57      1.96 o 
  -1   8   5       76.33       60.41      1.57 o 
   0   8   5       32.66       32.28      1.99 o 
   1   8   5      365.49      375.17      2.36 o 
   2   8   5      713.76      696.35      6.06 o 
   3   8   5        5.65        3.99      1.92 o 
   4   8   5        3.04        2.35      2.52 o 
   5   8   5        9.28        5.10      2.94 o 
   6   8   5      524.82      532.84      7.80 o 
   7   8   5        0.19        0.49      3.24 o 
  -8   9   5       73.61       73.52      4.54 o 
  -7   9   5       23.43       15.00      2.70 o 
  -6   9   5      381.22      357.18     17.19 o 
  -5   9   5       38.90       47.76      3.23 o 
  -4   9   5      222.86      192.67      4.23 o 
  -3   9   5      531.69      516.97     10.69 o 
  -2   9   5       16.43       12.22      2.46 o 
  -1   9   5      104.41      108.62      2.08 o 
   0   9   5       94.60       96.70      1.60 o 
   1   9   5      283.82      268.11      5.58 o 
   2   9   5      448.70      451.11      4.92 o 
   3   9   5       11.39        8.86      1.89 o 
   4   9   5      241.52      226.61      4.89 o 
   5   9   5      445.67      489.89      7.03 o 
   6   9   5       18.98       12.45      4.13 o 
   7   9   5       36.85       28.63      3.72 o 
  -8  10   5       43.66       51.12      4.56 o 
  -7  10   5        7.75        9.19      2.37 o 
  -6  10   5      136.17      137.74      3.66 o 
  -5  10   5       58.88       58.69      2.78 o 
  -4  10   5      355.43      378.00     12.45 o 
  -3  10   5      110.94      103.86      3.93 o 
  -2  10   5       52.19       44.33      3.03 o 
  -1  10   5       16.15       12.02      2.80 o 
   0  10   5      613.53      640.12     16.36 o 
   1  10   5       59.17       52.32      2.24 o 
   2  10   5     1593.03     1606.86     12.21 o 
   3  10   5       87.91       79.45      2.51 o 
   4  10   5      126.47      122.37      3.04 o 
   5  10   5        6.18        8.48      3.21 o 
   6  10   5      154.01      160.34      5.60 o 
  -7  11   5       14.11        7.45      3.38 o 
  -6  11   5       49.14       66.53      3.33 o 
  -5  11   5       79.90       64.38      4.27 o 
  -4  11   5       44.47       37.75      3.56 o 
  -3  11   5       62.69       62.40      3.64 o 
  -2  11   5       17.53       15.65      2.94 o 
  -1  11   5       37.40       33.79      3.31 o 
   0  11   5       51.34       48.14      3.48 o 
   1  11   5       18.11       19.09      2.37 o 
   2  11   5       34.38       40.37      1.74 o 
   3  11   5       75.99       67.71      2.47 o 
   4  11   5      144.04      145.38      6.52 o 
   5  11   5       17.19       10.21      3.53 o 
   6  11   5        3.93       -0.37      3.55 o 
  -7  12   5        2.00       -0.49      4.31 o 
  -6  12   5       48.46       67.88      5.01 o 
  -5  12   5        5.42        5.05      3.68 o 
  -4  12   5      127.37      117.80      4.87 o 
  -3  12   5      464.91      485.42      7.34 o 
  -2  12   5        0.23       -0.72      2.93 o 
  -1  12   5      524.05      492.37      7.05 o 
   0  12   5      138.72      143.29      4.57 o 
   1  12   5      131.50      111.77      4.76 o 
   2  12   5      105.28       92.29      4.24 o 
   3  12   5        0.52        0.95      2.04 o 
   4  12   5        0.01       -1.12      2.15 o 
   5  12   5       53.21       52.27      4.07 o 
   6  12   5       49.20       40.85      4.55 o 
  -6  13   5       17.24       15.95      4.03 o 
  -5  13   5        2.49        8.17      3.83 o 
  -4  13   5       13.39        6.07      3.53 o 
  -3  13   5       34.04       32.42      3.65 o 
  -2  13   5        0.61        2.11      3.00 o 
  -1  13   5      132.87      126.68      4.64 o 
   0  13   5      115.99      118.64      4.60 o 
   1  13   5       18.80       13.88      3.32 o 
   2  13   5        5.10        5.49      2.12 o 
   3  13   5       23.21       29.14      2.43 o 
   4  13   5       34.40       34.58      3.00 o 
   5  13   5      120.23      111.74      4.66 o 
  -5  14   5       44.61       57.61      4.85 o 
  -4  14   5        0.02       -1.98      3.92 o 
  -3  14   5       26.14       27.56      3.56 o 
  -2  14   5        2.12        7.23      3.24 o 
  -1  14   5        0.28       -3.71      3.71 o 
   0  14   5       11.25       11.46      3.78 o 
   1  14   5       81.01       78.25      4.20 o 
   2  14   5        0.90       -0.41      3.47 o 
   3  14   5        0.37        0.48      2.40 o 
   4  14   5       52.21       53.64      2.95 o 
  -5  15   5        1.75        5.81      4.41 o 
  -4  15   5       61.39       64.86      5.03 o 
  -3  15   5        2.90        4.01      4.03 o 
  -2  15   5        0.35        3.87      3.43 o 
  -1  15   5       18.58       27.04      3.55 o 
   0  15   5        2.86        5.85      4.08 o 
   1  15   5       46.92       47.35      4.53 o 
   2  15   5        1.02        4.56      3.61 o 
   3  15   5       13.62       13.84      3.50 o 
  -3  16   5       23.33       17.09      4.47 o 
  -2  16   5      141.35      146.71      5.33 o 
  -1  16   5        0.01       -0.98      3.97 o 
   0  16   5       15.12        5.38      4.26 o 
   1  16   5      127.74      134.34      5.85 o 
   2  16   5        1.96        4.52      4.30 o 
  -1  17   5        4.26        2.48      3.53 o 
   0  17   5       36.22       28.79      4.44 o 
  -9   0   6       37.07       31.96      3.93 o 
  -8   0   6      135.32      123.49      4.45 o 
  -7   0   6     1048.61     1003.25      9.69 o 
  -6   0   6       44.85       46.59      3.03 o 
  -5   0   6      818.03      800.19      4.89 o 
  -4   0   6     4112.04     4097.90      8.03 o 
  -3   0   6      499.31      491.10     11.70 o 
  -2   0   6      623.87      714.45      6.05 o 
  -1   0   6     3153.25     3013.14     11.09 o 
   0   0   6     1352.56     1148.81      3.64 o 
   1   0   6     1577.48     1543.69      4.62 o 
   2   0   6     1534.88     1545.07      4.21 o 
   3   0   6      405.07      390.36      4.40 o 
   4   0   6       40.97       44.35      2.40 o 
   5   0   6      818.30      842.70      7.40 o 
   6   0   6       95.08       99.78      3.47 o 
   7   0   6      175.41      164.48      4.75 o 
   8   0   6      263.02      312.81      6.42 o 
  -9   1   6       28.65       28.76      2.60 o 
  -8   1   6       12.55       16.28      2.33 o 
  -7   1   6      579.97      548.12      6.40 o 
  -6   1   6      100.28       94.31      2.55 o 
  -5   1   6       21.25       24.91      1.29 o 
  -4   1   6        4.35        5.15      1.63 o 
  -3   1   6       15.51        7.01      0.69 o 
  -2   1   6       48.52       57.88      1.67 o 
  -1   1   6      479.61      462.56      7.42 o 
   0   1   6       45.73       64.71      1.88 o 
   1   1   6      309.99      303.09      1.40 o 
   2   1   6     2068.87     2170.67      4.42 o 
   3   1   6       30.65       25.50      1.27 o 
   4   1   6      240.41      227.79      3.24 o 
   5   1   6       44.95       42.89      1.87 o 
   6   1   6        3.96        1.27      1.67 o 
   7   1   6       98.89      101.81      2.86 o 
   8   1   6      169.57      181.02      7.05 o 
  -9   2   6       21.37       27.30      2.55 o 
  -8   2   6       65.17       62.53      2.64 o 
  -7   2   6       82.21       87.97      3.57 o 
  -6   2   6       51.85       48.67      2.23 o 
  -5   2   6      177.84      165.69      3.40 o 
  -4   2   6        5.94        7.34      0.82 o 
  -3   2   6        2.06        4.13      0.68 o 
  -2   2   6     1148.36     1190.09     12.21 o 
  -1   2   6        0.01        1.16      0.64 o 
   0   2   6      472.86      512.43      4.89 o 
   1   2   6       24.81       28.54      1.76 o 
   2   2   6      227.07      238.93      1.43 o 
   3   2   6      710.11      734.33      6.61 o 
   4   2   6       16.18       17.90      1.57 o 
   5   2   6        1.37        0.24      1.62 o 
   6   2   6      326.41      316.47      3.77 o 
   7   2   6       11.07        8.46      2.08 o 
   8   2   6        2.25        2.20      3.74 o 
  -9   3   6      140.38      141.03      3.56 o 
  -8   3   6        8.49        7.77      2.18 o 
  -7   3   6      305.54      303.09     11.20 o 
  -6   3   6      418.12      398.69      4.89 o 
  -5   3   6      268.38      256.88      2.67 o 
  -4   3   6        4.57        6.18      1.02 o 
  -3   3   6        7.48        5.56      0.98 o 
  -2   3   6     1742.31     1675.28      7.43 o 
  -1   3   6     2544.27     2747.83     23.03 o 
   0   3   6      204.88      192.83      1.73 o 
   1   3   6     1974.67     1966.24      7.46 o 
   2   3   6      549.42      557.43      2.40 o 
   3   3   6     1722.15     1798.20     14.88 o 
   4   3   6      107.61      103.86      2.16 o 
   5   3   6       41.29       32.26      1.93 o 
   6   3   6      165.41      172.13      4.51 o 
   7   3   6       74.52       78.61      3.98 o 
   8   3   6        1.14       -0.58      3.51 o 
  -9   4   6        9.89        8.29      3.56 o 
  -8   4   6        8.20        8.60      2.25 o 
  -7   4   6       45.63       42.96      2.70 o 
  -6   4   6      180.43      189.64      5.09 o 
  -5   4   6       85.06       74.95      1.56 o 
  -4   4   6      518.94      556.88      4.76 o 
  -3   4   6     1143.72     1076.93      7.48 o 
  -2   4   6       21.83       24.62      2.24 o 
  -1   4   6      565.24      605.27     11.61 o 
   0   4   6      141.79      136.12      1.33 o 
   1   4   6       61.06       58.77      1.69 o 
   2   4   6       72.02       68.80      1.21 o 
   3   4   6      297.42      309.34      4.55 o 
   4   4   6      530.49      561.39      4.85 o 
   5   4   6        2.72        1.00      2.83 o 
   6   4   6        1.59        3.31      2.78 o 
   7   4   6       92.61       96.73      4.44 o 
   8   4   6       46.87       53.17      4.23 o 
  -9   5   6        1.29        0.83      4.03 o 
  -8   5   6      156.07      129.70      5.05 o 
  -7   5   6        0.06       -0.88      1.98 o 
  -6   5   6      105.95       87.97      2.15 o 
  -5   5   6      287.67      277.53      3.57 o 
  -4   5   6     1607.78     1652.08     17.76 o 
  -3   5   6        0.51        1.75      1.09 o 
  -2   5   6       64.99       57.83      1.73 o 
  -1   5   6      265.25      275.23      2.22 o 
   0   5   6      174.62      195.93      4.08 o 
   1   5   6       11.55        8.66      1.23 o 
   2   5   6      167.99      143.17      1.71 o 
   3   5   6        0.97        2.37      2.21 o 
   4   5   6      144.58      162.95      4.08 o 
   5   5   6      285.38      279.26      5.39 o 
   6   5   6       12.19        9.79      2.99 o 
   7   5   6       81.42       82.86      4.48 o 
  -9   6   6        0.43       -0.18      4.11 o 
  -8   6   6        7.79       12.76      3.84 o 
  -7   6   6      187.59      192.56      5.40 o 
  -6   6   6      115.64      113.08      3.74 o 
  -5   6   6      124.50      157.40      4.88 o 
  -4   6   6      452.99      429.44      7.07 o 
  -3   6   6      212.24      198.73      3.33 o 
  -2   6   6        0.15       -0.11      1.04 o 
  -1   6   6      597.12      698.58      6.08 o 
   0   6   6      344.58      393.31      2.15 o 
   1   6   6        3.20        4.07      0.97 o 
   2   6   6      496.19      452.07      4.83 o 
   3   6   6       97.36      107.33      3.56 o 
   4   6   6       23.34       22.67      2.93 o 
   5   6   6      193.83      227.18      5.12 o 
   6   6   6      498.62      459.30      7.15 o 
   7   6   6       43.33       30.47      3.79 o 
  -8   7   6       74.01       80.47      4.50 o 
  -7   7   6       34.66       48.39      3.99 o 
  -6   7   6       32.13       35.37      2.45 o 
  -5   7   6       56.01       65.55      4.38 o 
  -4   7   6        0.74       -1.59      1.76 o 
  -3   7   6       44.22       47.38      1.85 o 
  -2   7   6       41.50       54.75      2.63 o 
  -1   7   6     1517.78     1498.35     13.20 o 
   0   7   6      662.18      702.13      7.21 o 
   1   7   6       18.26       18.22      1.52 o 
   2   7   6      454.83      447.13      3.94 o 
   3   7   6       32.80       36.55      2.86 o 
   4   7   6        4.22        0.39      2.55 o 
   5   7   6       34.11       26.57      3.60 o 
   6   7   6        3.42        0.31      3.31 o 
   7   7   6        5.11        7.62      3.77 o 
  -8   8   6        2.15        0.89      3.53 o 
  -7   8   6       38.23       27.46      3.06 o 
  -6   8   6      405.83      426.30     15.51 o 
  -5   8   6      368.90      381.80      4.39 o 
  -4   8   6      324.71      277.62     15.67 o 
  -3   8   6     1538.13     1571.26      7.04 o 
  -2   8   6       46.00       43.33      1.73 o 
  -1   8   6       23.72       20.89      1.65 o 
   0   8   6     2174.41     2285.39     12.03 o 
   1   8   6     1214.70     1169.81      4.21 o 
   2   8   6        0.28        0.65      1.53 o 
   3   8   6        0.04       -0.64      2.44 o 
   4   8   6      327.49      319.80      5.55 o 
   5   8   6       10.86       23.65      3.55 o 
   6   8   6      121.10      106.19      4.81 o 
   7   8   6       13.76       21.08      3.68 o 
  -8   9   6        7.78        4.40      3.91 o 
  -7   9   6       15.52        7.25      2.35 o 
  -6   9   6      179.74      192.94     13.24 o 
  -5   9   6       64.21       61.38      2.75 o 
  -4   9   6       43.58       37.98      3.68 o 
  -3   9   6        4.65        7.65      1.85 o 
  -2   9   6        0.27       -1.39      2.40 o 
  -1   9   6        6.94        7.10      1.62 o 
   0   9   6        1.39        2.60      3.04 o 
   1   9   6       82.36       72.52      2.46 o 
   2   9   6      374.88      371.81     12.94 o 
   3   9   6      122.34      113.31      3.69 o 
   4   9   6       68.87       65.23      3.67 o 
   5   9   6       39.75       34.98      3.72 o 
   6   9   6       15.98       18.49      4.04 o 
  -7  10   6        1.73        0.25      2.66 o 
  -6  10   6      411.07      425.22     20.11 o 
  -5  10   6       15.72       14.49      2.39 o 
  -4  10   6      316.82      332.08      6.20 o 
  -3  10   6      606.22      568.26      7.15 o 
  -2  10   6       41.28       42.34      3.27 o 
  -1  10   6       28.31       23.12      3.20 o 
   0  10   6      116.48      122.65      3.67 o 
   1  10   6       81.97       84.68      2.73 o 
   2  10   6       11.96       12.90      2.00 o 
   3  10   6        5.55        5.27      1.83 o 
   4  10   6      111.57      101.94      4.13 o 
   5  10   6      268.48      280.63      6.30 o 
   6  10   6        0.20       -3.84      3.84 o 
  -7  11   6        1.50       -2.47      2.47 o 
  -6  11   6        0.02        1.98      2.67 o 
  -5  11   6      488.17      505.61      8.04 o 
  -4  11   6        3.35        1.84      3.08 o 
  -3  11   6       38.83       45.35      3.44 o 
  -2  11   6        1.15       -0.36      2.82 o 
  -1  11   6     1046.36     1039.46      9.50 o 
   0  11   6      206.88      217.57      5.02 o 
   1  11   6      107.53       87.28      7.62 o 
   2  11   6      405.50      431.39      4.29 o 
   3  11   6        0.43        3.71      1.90 o 
   4  11   6       62.74       62.44      3.88 o 
   5  11   6       11.10        9.32      4.10 o 
   6  11   6        7.07        1.84      3.42 o 
  -6  12   6       62.31       56.14      4.87 o 
  -5  12   6       35.10       30.14      4.10 o 
  -4  12   6       22.90       25.27      3.77 o 
  -3  12   6        1.55        2.99      3.15 o 
  -2  12   6       32.42       29.24      3.22 o 
  -1  12   6        1.02        1.99      2.98 o 
   0  12   6      175.12      179.59      4.88 o 
   1  12   6        0.86        1.16      2.89 o 
   2  12   6      136.84      129.20      4.64 o 
   3  12   6        9.88       12.05      2.20 o 
   4  12   6        4.16        6.71      3.14 o 
   5  12   6      170.66      186.72      5.42 o 
  -6  13   6        0.01        3.12      3.57 o 
  -5  13   6       11.39       12.61      3.87 o 
  -4  13   6       75.36       78.00      4.70 o 
  -3  13   6        9.43        8.49      3.37 o 
  -2  13   6       13.25        9.77      3.06 o 
  -1  13   6       16.25       13.10      3.40 o 
   0  13   6        0.18        0.39      3.04 o 
   1  13   6        6.19        9.80      3.52 o 
   2  13   6        7.93        4.83      3.45 o 
   3  13   6       46.15       44.53      4.03 o 
   4  13   6        0.82        3.75      3.36 o 
   5  13   6       16.47       24.48      4.35 o 
  -5  14   6       40.41       41.25      4.75 o 
  -4  14   6       25.63       22.66      4.38 o 
  -3  14   6       84.10       76.74      4.42 o 
  -2  14   6       44.70       46.23      3.68 o 
  -1  14   6        9.86        9.59      3.61 o 
   0  14   6        1.80       -1.99      3.36 o 
   1  14   6      289.51      296.70      6.57 o 
   2  14   6      211.44      202.88      5.68 o 
   3  14   6       24.37       18.06      3.82 o 
   4  14   6       95.57      100.24      4.71 o 
  -4  15   6       20.49       18.72      4.49 o 
  -3  15   6       35.08       33.84      4.14 o 
  -2  15   6      112.93      114.92      4.81 o 
  -1  15   6       12.31       10.22      3.88 o 
   0  15   6       89.32       86.22      4.86 o 
   1  15   6       27.56       45.19      4.18 o 
   2  15   6        2.66        3.67      4.10 o 
   3  15   6       74.15       78.95      4.54 o 
  -3  16   6       25.69       29.73      4.85 o 
  -2  16   6       67.15       76.20      4.60 o 
  -1  16   6       16.54       19.00      4.21 o 
   0  16   6        1.99       -1.38      4.35 o 
   1  16   6       31.57       25.78      4.09 o 
   2  16   6        8.10        9.38      3.81 o 
  -9   1   7      101.49      104.09      3.38 o 
  -8   1   7       41.56       53.94      2.71 o 
  -7   1   7       12.22       20.12      2.57 o 
  -6   1   7       62.03       68.50      2.55 o 
  -5   1   7     1109.43     1103.26      4.59 o 
  -4   1   7      411.36      414.74      3.95 o 
  -3   1   7        4.70        5.59      1.45 o 
  -2   1   7     3571.03     3717.99     30.48 o 
  -1   1   7     1440.10     1476.96     10.60 o 
   0   1   7     1418.79     1533.88     10.27 o 
   1   1   7     3538.31     3694.28     22.46 o 
   2   1   7       10.59        8.06      0.90 o 
   3   1   7       16.79       18.12      1.24 o 
   4   1   7       29.01       24.84      2.69 o 
   5   1   7       97.23      102.82      3.23 o 
   6   1   7       36.51       35.33      2.23 o 
   7   1   7       55.04       47.84      2.50 o 
  -9   2   7       12.29       20.28      6.87 o 
  -8   2   7       24.25       28.32      2.50 o 
  -7   2   7      709.66      723.00      6.10 o 
  -6   2   7      137.55      121.45      3.88 o 
  -5   2   7      219.42      233.23      3.74 o 
  -4   2   7      567.19      563.46      2.91 o 
  -3   2   7       59.14       50.92      1.34 o 
  -2   2   7        0.35        1.27      0.87 o 
  -1   2   7      651.61      768.56      8.53 o 
   0   2   7       28.91       45.27      1.69 o 
   1   2   7      496.31      454.45      3.29 o 
   2   2   7     1106.30     1061.69     10.44 o 
   3   2   7      961.94      988.64      6.81 o 
   4   2   7      768.53      703.16     17.44 o 
   5   2   7        0.12        0.36      1.62 o 
   6   2   7      135.37      138.55      2.95 o 
   7   2   7       36.68       35.92      3.51 o 
  -9   3   7        8.76        8.86      2.52 o 
  -8   3   7       13.84       22.92      2.29 o 
  -7   3   7        3.66        4.43      2.10 o 
  -6   3   7        1.18        0.34      1.60 o 
  -5   3   7      121.80      121.24      3.47 o 
  -4   3   7      829.61      857.90      5.08 o 
  -3   3   7        2.50        1.33      0.96 o 
  -2   3   7        1.79        3.96      1.42 o 
  -1   3   7      105.10       93.76      1.25 o 
   0   3   7       30.20       16.37      1.03 o 
   1   3   7      320.33      307.22      2.37 o 
   2   3   7       82.48       91.49      2.52 o 
   3   3   7      497.82      477.62      7.90 o 
   4   3   7      119.17       92.85      2.30 o 
   5   3   7       14.60        9.04      1.69 o 
   6   3   7       12.83        7.59      3.18 o 
   7   3   7      138.95      131.94      5.04 o 
  -9   4   7        2.06        1.79      3.42 o 
  -8   4   7       31.25       29.24      2.38 o 
  -7   4   7       60.50       62.84      5.04 o 
  -6   4   7       73.40       64.17      2.31 o 
  -5   4   7        1.60        0.80      1.52 o 
  -4   4   7     1614.41     1669.00      9.17 o 
  -3   4   7       89.90       83.14      2.66 o 
  -2   4   7        8.40        4.29      1.46 o 
  -1   4   7      510.21      493.06      5.16 o 
   0   4   7     1342.32     1357.64     11.18 o 
   1   4   7        2.31        3.04      1.07 o 
   2   4   7      300.14      298.06      2.43 o 
   3   4   7      919.09      917.58      4.93 o 
   4   4   7       95.52       85.25      2.32 o 
   5   4   7       61.35       55.61      3.45 o 
   6   4   7       26.69       27.02      3.45 o 
   7   4   7       32.55       36.47      4.13 o 
  -9   5   7       43.00       53.35      4.88 o 
  -8   5   7        4.85        7.76      4.01 o 
  -7   5   7       13.89       12.57      5.51 o 
  -6   5   7        1.37        1.15      1.65 o 
  -5   5   7      229.62      228.40      3.23 o 
  -4   5   7        7.97       10.22      1.61 o 
  -3   5   7      384.77      416.69      8.03 o 
  -2   5   7      334.49      333.01      3.20 o 
  -1   5   7      642.99      652.86      4.16 o 
   0   5   7      321.25      311.41      2.45 o 
   1   5   7        0.04        0.38      1.52 o 
   2   5   7      873.51      811.28     16.39 o 
   3   5   7       50.83       39.40      3.25 o 
   4   5   7       18.88       11.53      2.79 o 
   5   5   7        6.01        3.30      2.99 o 
   6   5   7      196.81      203.76      5.42 o 
   7   5   7        0.26       -2.31      3.65 o 
  -8   6   7       96.49       92.96      4.76 o 
  -7   6   7       14.24       17.91      3.73 o 
  -6   6   7      496.51      480.53      4.85 o 
  -5   6   7        0.16        0.23      1.76 o 
  -4   6   7       56.49       60.59      1.92 o 
  -3   6   7      127.83      115.25      2.01 o 
  -2   6   7       76.29       76.39      2.13 o 
  -1   6   7       34.84       41.63      2.33 o 
   0   6   7        0.07        2.59      1.36 o 
   1   6   7      640.67      624.32      4.47 o 
   2   6   7     1433.85     1356.78     10.66 o 
   3   6   7      446.77      446.53      6.07 o 
   4   6   7       57.84       49.10      3.19 o 
   5   6   7      720.94      775.63      8.60 o 
   6   6   7        3.35       -2.22      3.44 o 
   7   6   7       12.55        6.82      3.18 o 
  -8   7   7       64.25       63.48      4.40 o 
  -7   7   7       70.10       72.22      3.22 o 
  -6   7   7       35.43       40.49      2.23 o 
  -5   7   7       18.33       15.75      2.63 o 
  -4   7   7      474.75      481.42     11.03 o 
  -3   7   7      748.06      737.76      8.97 o 
  -2   7   7      300.05      295.14      4.55 o 
  -1   7   7      160.26      152.89      5.64 o 
   0   7   7      348.51      364.29      3.97 o 
   1   7   7      143.87      157.89      6.38 o 
   2   7   7     1679.11     1659.38      7.29 o 
   3   7   7      132.85      136.21      4.23 o 
   4   7   7       30.34       38.96      3.36 o 
   5   7   7      339.88      371.89      6.51 o 
   6   7   7        6.59        4.89      3.68 o 
   7   7   7       12.35       10.00      4.01 o 
  -8   8   7        1.69        4.72      3.97 o 
  -7   8   7       21.90       24.11      2.26 o 
  -6   8   7       49.46       59.45      5.08 o 
  -5   8   7       90.27       82.47      2.88 o 
  -4   8   7       32.35       32.64      2.83 o 
  -3   8   7       22.95       28.46      1.98 o 
  -2   8   7        8.73        6.99      1.42 o 
  -1   8   7     1091.53     1071.94      7.68 o 
   0   8   7       62.15       71.63      1.98 o 
   1   8   7      226.62      220.85      2.65 o 
   2   8   7       43.42       43.95      5.39 o 
   3   8   7        0.27       -0.41      2.68 o 
   4   8   7      251.62      268.25      5.52 o 
   5   8   7        2.92       -2.20      3.70 o 
   6   8   7       76.36       67.24      4.17 o 
  -8   9   7       20.92       18.33      4.31 o 
  -7   9   7       94.13       93.98      4.84 o 
  -6   9   7      107.98      119.06      3.75 o 
  -5   9   7       40.55       33.36      2.52 o 
  -4   9   7       96.81       83.26      2.60 o 
  -3   9   7      412.90      428.42      6.13 o 
  -2   9   7       22.84       24.55      2.85 o 
  -1   9   7     1107.44     1086.15      6.67 o 
   0   9   7     1073.13     1080.25      9.91 o 
   1   9   7      440.07      447.00      5.24 o 
   2   9   7      340.40      323.39      5.26 o 
   3   9   7       92.71       97.92      3.76 o 
   4   9   7        1.18       -1.61      2.98 o 
   5   9   7      110.50      133.35      5.21 o 
   6   9   7        1.66       -2.97      4.00 o 
  -7  10   7       56.76       51.71      3.16 o 
  -6  10   7       78.80      100.56      5.98 o 
  -5  10   7      149.57      125.25      3.71 o 
  -4  10   7        4.27       -0.62      3.05 o 
  -3  10   7      100.72       93.00      3.89 o 
  -2  10   7       30.67       27.53      2.96 o 
  -1  10   7      557.29      549.92      7.00 o 
   0  10   7       60.70       59.39      2.02 o 
   1  10   7        7.86        6.50      1.59 o 
   2  10   7        3.90        8.26      1.94 o 
   3  10   7        2.18        4.13      2.65 o 
   4  10   7      252.73      272.22      5.66 o 
   5  10   7      247.04      255.17      6.36 o 
   6  10   7       47.81       52.42      4.71 o 
  -7  11   7        4.78        0.49      2.66 o 
  -6  11   7       27.85       33.24      3.91 o 
  -5  11   7      101.24      104.27      4.82 o 
  -4  11   7        0.18       -2.83      3.11 o 
  -3  11   7       14.68       14.87      3.21 o 
  -2  11   7       19.72       15.93      3.20 o 
  -1  11   7        0.09       -0.70      2.93 o 
   0  11   7        6.02        3.91      2.33 o 
   1  11   7      131.71      132.61      3.80 o 
   2  11   7        1.08        1.29      1.94 o 
   3  11   7       88.27       70.78      3.61 o 
   4  11   7       31.39       38.37      3.78 o 
   5  11   7       55.49       66.74      4.95 o 
  -6  12   7       12.21       10.91      3.68 o 
  -5  12   7       42.76       57.73      4.62 o 
  -4  12   7        8.13        7.36      3.57 o 
  -3  12   7      100.17       97.71      4.47 o 
  -2  12   7        5.60        9.65      3.23 o 
  -1  12   7       81.21       87.47      4.29 o 
   0  12   7       22.52       20.98      4.68 o 
   1  12   7       35.00       30.98      2.60 o 
   2  12   7      114.49      134.85      4.73 o 
   3  12   7        8.37       11.64      2.42 o 
   4  12   7       97.09      104.66      4.80 o 
   5  12   7       78.56       99.45      4.98 o 
  -6  13   7      141.23      155.30      6.13 o 
  -5  13   7       81.32       96.17      4.89 o 
  -4  13   7       65.32       69.21      4.74 o 
  -3  13   7       32.57       26.74      3.48 o 
  -2  13   7       97.39      102.16      4.52 o 
  -1  13   7        7.81        7.01      3.43 o 
   0  13   7       95.09       92.26      4.53 o 
   1  13   7       56.57       45.93      3.91 o 
   2  13   7        0.38        3.74      3.57 o 
   3  13   7       53.62       47.97      4.29 o 
   4  13   7       73.13       76.14      4.69 o 
  -5  14   7        4.34        7.29      3.64 o 
  -4  14   7       88.54       81.73      5.02 o 
  -3  14   7        5.23        6.08      3.89 o 
  -2  14   7        4.43        3.48      3.55 o 
  -1  14   7        2.14       -2.81      3.62 o 
   0  14   7       43.57       45.51      4.42 o 
   1  14   7       25.23       35.98      4.38 o 
   2  14   7        0.82        2.47      3.45 o 
   3  14   7        4.91        5.17      3.96 o 
  -4  15   7        1.47       -3.73      3.73 o 
  -3  15   7       76.17       74.18      4.93 o 
  -2  15   7       72.05       83.61      5.04 o 
  -1  15   7        9.16        2.40      4.02 o 
   0  15   7       14.40       16.87      4.47 o 
   1  15   7       30.00       41.32      4.59 o 
   2  15   7        8.09        6.26      4.23 o 
  -2  16   7        2.12        3.35      4.47 o 
  -1  16   7        9.10        9.30      4.30 o 
   0  16   7       99.66      103.00      5.75 o 
  -9   0   8      128.87      152.89      5.75 o 
  -8   0   8       45.87       33.83      3.82 o 
  -7   0   8      601.13      529.16      7.66 o 
  -6   0   8      928.18      889.79      9.12 o 
  -5   0   8      379.29      405.86     15.47 o 
  -4   0   8      634.63      597.30     13.99 o 
  -3   0   8      154.20      153.58      4.14 o 
  -2   0   8     4942.36     4730.43     16.07 o 
  -1   0   8      375.99      424.91      4.51 o 
   0   0   8      446.89      439.10     12.63 o 
   1   0   8     5511.56     5382.12     19.43 o 
   2   0   8       70.31       78.16      2.28 o 
   3   0   8     1276.96     1208.43      8.52 o 
   4   0   8      233.35      233.36      4.79 o 
   5   0   8       33.70       17.18      2.81 o 
   6   0   8      148.10      164.45      4.58 o 
   7   0   8       14.60       14.23      3.67 o 
  -9   1   8        0.61        3.36      2.67 o 
  -8   1   8       59.68       58.46      2.91 o 
  -7   1   8       81.75       75.77      2.89 o 
  -6   1   8       37.63       42.71      2.55 o 
  -5   1   8      286.35      281.50      6.68 o 
  -4   1   8      625.14      594.85     13.65 o 
  -3   1   8      315.56      305.00      3.59 o 
  -2   1   8      370.67      380.88     15.46 o 
  -1   1   8      293.86      370.18      6.64 o 
   0   1   8       22.18       22.66      0.99 o 
   1   1   8       62.11       55.20      2.37 o 
   2   1   8       69.87       67.18      2.97 o 
   3   1   8      212.00      181.80      2.66 o 
   4   1   8      557.55      585.99      4.65 o 
   5   1   8       19.52       19.47      3.35 o 
   6   1   8      154.95      159.85      3.14 o 
   7   1   8       43.67       57.50      2.86 o 
  -9   2   8       49.40       40.91      3.70 o 
  -8   2   8       41.90       41.89      5.96 o 
  -7   2   8      117.68      114.13      5.81 o 
  -6   2   8       25.04       22.31      2.20 o 
  -5   2   8      275.09      268.25      2.50 o 
  -4   2   8      125.19      125.48      4.89 o 
  -3   2   8       40.34       33.14      2.51 o 
  -2   2   8        5.89        0.97      3.58 o 
  -1   2   8       71.15       89.20      2.26 o 
   0   2   8      212.96      210.83      3.46 o 
   1   2   8      198.58      192.37      1.98 o 
   2   2   8      315.62      337.67      3.98 o 
   3   2   8        1.80        3.05      1.65 o 
   4   2   8      286.91      262.29      3.46 o 
   5   2   8       16.97        9.04      1.88 o 
   6   2   8        0.06       -1.07      2.05 o 
   7   2   8      108.56      111.08      4.73 o 
  -9   3   8        8.16        8.44      2.45 o 
  -8   3   8       11.52        9.47      4.75 o 
  -7   3   8      493.94      475.76      6.54 o 
  -6   3   8        0.06       -0.94      1.63 o 
  -5   3   8      251.49      278.38      3.84 o 
  -4   3   8     2951.75     2948.60      8.08 o 
  -3   3   8       40.60       39.69      2.31 o 
  -2   3   8      161.70      187.79      5.81 o 
  -1   3   8      357.98      323.58      4.86 o 
   0   3   8      903.09      850.00      5.76 o 
   1   3   8       22.66       20.11      2.03 o 
   2   3   8        0.54        0.89      1.40 o 
   3   3   8      206.50      210.24      4.74 o 
   4   3   8       31.13       41.01      2.06 o 
   5   3   8      181.30      199.20      3.18 o 
   6   3   8      214.14      212.24      5.12 o 
   7   3   8       43.13       35.41      3.70 o 
  -8   4   8       17.70       22.84      2.94 o 
  -7   4   8       32.51       32.43      2.48 o 
  -6   4   8       38.84       39.20      1.96 o 
  -5   4   8      208.44      215.30      4.00 o 
  -4   4   8      118.45      131.04      4.90 o 
  -3   4   8       22.67       15.65      3.08 o 
  -2   4   8      109.06      115.25      3.31 o 
  -1   4   8      415.64      379.51      8.43 o 
   0   4   8       87.13       87.00      1.95 o 
   1   4   8       46.32       45.97      2.25 o 
   2   4   8     1421.41     1384.68      8.35 o 
   3   4   8        3.43       -0.66      1.69 o 
   4   4   8       38.75       38.85      3.36 o 
   5   4   8        9.42       11.16      3.14 o 
   6   4   8       76.50       79.24      4.25 o 
   7   4   8        8.00        7.06      3.67 o 
  -8   5   8        0.01        3.34      4.03 o 
  -7   5   8       33.24       33.71      4.93 o 
  -6   5   8      255.05      239.01      5.36 o 
  -5   5   8      244.73      265.31     10.06 o 
  -4   5   8      542.91      516.74      4.90 o 
  -3   5   8      561.90      582.20      7.35 o 
  -2   5   8        2.78        0.64      1.40 o 
  -1   5   8        5.30        7.96      2.12 o 
   0   5   8      824.95      809.31      8.94 o 
   1   5   8      263.76      238.95      3.39 o 
   2   5   8      399.73      404.19      3.09 o 
   3   5   8        0.00       -2.98      2.98 o 
   4   5   8      208.44      184.45      4.72 o 
   5   5   8        2.71       17.32      3.50 o 
   6   5   8        2.27       -0.02      3.47 o 
   7   5   8       60.44       63.88      4.38 o 
  -8   6   8       16.83       13.33      3.99 o 
  -7   6   8        0.62        2.28      3.37 o 
  -6   6   8        0.10        4.51      1.78 o 
  -5   6   8       38.38       46.76      2.82 o 
  -4   6   8        1.68        3.24      2.41 o 
  -3   6   8        0.03        3.31      1.48 o 
  -2   6   8      250.50      268.32      3.82 o 
  -1   6   8       77.94       66.47      4.38 o 
   0   6   8       14.66       13.40      1.48 o 
   1   6   8      204.32      200.92      8.59 o 
   2   6   8     1027.72     1060.94     11.82 o 
   3   6   8       78.33       54.42      3.55 o 
   4   6   8       59.87       66.19      3.92 o 
   5   6   8        5.76        2.84      3.46 o 
   6   6   8       53.49       44.78      3.77 o 
  -8   7   8       22.48       20.46      3.78 o 
  -7   7   8      106.64      118.81      3.69 o 
  -6   7   8      584.64      612.54     11.86 o 
  -5   7   8      320.57      323.59      7.80 o 
  -4   7   8      234.72      266.53      3.10 o 
  -3   7   8      790.07      766.25      4.47 o 
  -2   7   8       18.24       19.62      2.33 o 
  -1   7   8      200.11      219.92      5.45 o 
   0   7   8       11.19        6.14      1.52 o 
   1   7   8        6.27        6.85      1.67 o 
   2   7   8       69.36       63.13      2.59 o 
   3   7   8      214.11      223.24      5.04 o 
   4   7   8      342.03      346.52      6.12 o 
   5   7   8      423.42      377.64      6.70 o 
   6   7   8        1.53        3.78      3.51 o 
  -8   8   8       78.72       64.40      4.67 o 
  -7   8   8       23.60       26.36      3.85 o 
  -6   8   8        0.29        6.18      2.83 o 
  -5   8   8      417.10      443.34      5.61 o 
  -4   8   8       15.01       13.06      1.73 o 
  -3   8   8      218.11      246.56      3.07 o 
  -2   8   8        0.19        0.49      1.57 o 
  -1   8   8     1310.63     1276.00      7.06 o 
   0   8   8      116.94      127.60      2.37 o 
   1   8   8      296.30      277.87      4.00 o 
   2   8   8      590.98      573.10      6.72 o 
   3   8   8       27.31       36.02      3.22 o 
   4   8   8       64.82       45.85      3.77 o 
   5   8   8       96.34      120.02      5.16 o 
   6   8   8        3.14        3.63      3.63 o 
  -7   9   8        3.88       12.01      2.97 o 
  -6   9   8        1.02        1.93      2.87 o 
  -5   9   8       34.46       27.44      2.15 o 
  -4   9   8        1.05        0.40      2.33 o 
  -3   9   8       46.50       45.98      2.56 o 
  -2   9   8       82.73       78.10      2.86 o 
  -1   9   8      194.72      199.84      3.70 o 
   0   9   8        2.40        1.07      1.71 o 
   1   9   8       36.72       30.31      1.84 o 
   2   9   8       18.49       14.14      2.74 o 
   3   9   8        3.39        3.31      2.89 o 
   4   9   8        3.41       -0.11      3.21 o 
   5   9   8       59.91       73.00      4.77 o 
   6   9   8      107.76      101.72      5.35 o 
  -7  10   8       22.70       27.60      3.39 o 
  -6  10   8        2.46        3.08      2.59 o 
  -5  10   8       63.42       60.19      2.53 o 
  -4  10   8        6.64        1.13      2.37 o 
  -3  10   8       13.53       16.01      2.95 o 
  -2  10   8       23.01       23.58      2.44 o 
  -1  10   8      371.15      365.70      4.64 o 
   0  10   8      276.82      269.01      3.92 o 
   1  10   8       28.72       20.46      1.82 o 
   2  10   8        2.16       -0.92      1.99 o 
   3  10   8       44.27       53.19      3.83 o 
   4  10   8        8.12        8.45      3.62 o 
   5  10   8       56.64       60.18      4.37 o 
  -6  11   8      139.72      156.26      5.75 o 
  -5  11   8      146.30      154.03      5.38 o 
  -4  11   8        0.54       -3.35      3.35 o 
  -3  11   8      323.31      341.77      6.17 o 
  -2  11   8      228.49      234.89      6.06 o 
  -1  11   8        0.22        0.42      2.52 o 
   0  11   8      379.35      391.22      6.91 o 
   1  11   8      111.88      107.23      2.48 o 
   2  11   8       77.05       84.11      2.79 o 
   3  11   8        0.01        1.68      2.31 o 
   4  11   8      253.98      281.77      6.23 o 
   5  11   8       38.37       48.49      4.38 o 
  -6  12   8        1.77        5.83      4.35 o 
  -5  12   8        1.07        0.41      3.20 o 
  -4  12   8       16.11        7.25      3.43 o 
  -3  12   8       67.44       64.80      3.94 o 
  -2  12   8      270.28      273.37      6.01 o 
  -1  12   8      109.31      108.20      3.47 o 
   0  12   8      180.16      171.32     12.77 o 
   1  12   8       78.24       97.91      4.28 o 
   2  12   8        1.20       -0.50      3.20 o 
   3  12   8       74.82       73.18      2.91 o 
   4  12   8        2.61        7.77      3.41 o 
  -5  13   8       16.42       14.57      4.16 o 
  -4  13   8       10.41       12.77      3.60 o 
  -3  13   8       68.50       72.66      4.55 o 
  -2  13   8        0.74        6.24      3.22 o 
  -1  13   8       10.78        6.49      2.91 o 
   0  13   8       12.98       14.52      7.42 o 
   1  13   8        0.20        3.94      3.70 o 
   2  13   8       14.22       14.21      3.69 o 
   3  13   8        5.09        2.36      3.17 o 
  -4  14   8       13.57        7.60      4.01 o 
  -3  14   8       95.73       95.05      4.83 o 
  -2  14   8        1.29        2.74      3.34 o 
  -1  14   8       46.45       34.94      3.20 o 
   0  14   8      167.93      189.08     16.56 o 
   1  14   8        6.17        3.11      4.11 o 
   2  14   8       78.26       82.98      4.97 o 
  -3  15   8       12.97       14.97      3.86 o 
  -2  15   8       74.00       74.26      4.65 o 
  -1  15   8        9.66        6.75      3.53 o 
   0  15   8       41.86       46.38      8.13 o 
   1  15   8        0.34        1.04      3.94 o 
  -8   1   9        1.45       -1.86      2.42 o 
  -7   1   9      373.78      373.24      8.96 o 
  -6   1   9       96.56       89.61      3.02 o 
  -5   1   9       70.16       75.96      2.77 o 
  -4   1   9     1554.76     1547.14     32.86 o 
  -3   1   9       37.79       32.13      2.59 o 
  -2   1   9      200.05      177.03      9.67 o 
  -1   1   9      540.48      543.24     23.29 o 
   0   1   9      244.38      233.14      3.17 o 
   1   1   9      680.50      670.24      6.73 o 
   2   1   9      442.72      435.71      3.35 o 
   3   1   9     1747.90     1735.96     17.67 o 
   4   1   9      633.06      623.12     15.18 o 
   5   1   9       66.48       59.62      3.61 o 
   6   1   9      106.17      124.74      3.17 o 
   7   1   9       33.12       31.64      4.14 o 
  -8   2   9       12.61       15.44      2.48 o 
  -7   2   9        7.56       11.71      2.49 o 
  -6   2   9       39.83       35.27      2.03 o 
  -5   2   9      810.27      799.29      4.75 o 
  -4   2   9      355.32      338.47      4.31 o 
  -3   2   9       30.60       34.28      4.07 o 
  -2   2   9     1320.80     1327.68     65.42 o 
  -1   2   9      424.56      444.34     11.71 o 
   0   2   9      278.75      271.08      2.94 o 
   1   2   9      489.11      543.55      6.28 o 
   2   2   9      688.49      667.49      6.97 o 
   3   2   9       51.01       48.39      1.94 o 
   4   2   9        3.34        2.85      1.87 o 
   5   2   9       53.78       52.24      2.55 o 
   6   2   9      362.21      366.57      5.59 o 
  -8   3   9       61.01       53.58      5.68 o 
  -7   3   9        8.66       10.22      2.35 o 
  -6   3   9       26.91       30.40      1.97 o 
  -5   3   9       51.08       62.47      3.13 o 
  -4   3   9       55.14       45.22      3.39 o 
  -3   3   9        8.39        9.43      2.37 o 
  -2   3   9      103.71       97.27      3.09 o 
  -1   3   9        4.20        2.02      1.46 o 
   0   3   9      107.94      102.36      2.41 o 
   1   3   9      308.46      295.50      3.66 o 
   2   3   9      491.26      456.53     11.02 o 
   3   3   9      134.65      130.51      3.62 o 
   4   3   9        9.85       11.08      1.84 o 
   5   3   9       62.81       47.20      3.69 o 
   6   3   9        6.58       10.15      3.31 o 
  -8   4   9       54.45       47.56      2.88 o 
  -7   4   9      115.97      124.58      3.35 o 
  -6   4   9       13.77       16.17      1.97 o 
  -5   4   9       19.53       27.54      3.89 o 
  -4   4   9      102.08      102.25      4.06 o 
  -3   4   9      676.12      674.59      6.46 o 
  -2   4   9      368.34      377.65      4.25 o 
  -1   4   9      309.28      297.47      5.77 o 
   0   4   9       74.43       61.90      3.10 o 
   1   4   9      709.28      707.24     19.33 o 
   2   4   9      447.12      413.11      4.93 o 
   3   4   9       32.84       39.32      2.01 o 
   4   4   9       60.47       78.50      4.06 o 
   5   4   9      134.97      141.56      4.92 o 
   6   4   9        0.09        1.26      3.43 o 
  -8   5   9        0.02       -1.13      3.08 o 
  -7   5   9      148.57      166.13     10.66 o 
  -6   5   9       13.04       12.51      1.87 o 
  -5   5   9       32.17       39.97      2.84 o 
  -4   5   9        8.53        8.00      2.71 o 
  -3   5   9       50.68       47.47      4.39 o 
  -2   5   9       66.10       71.83      4.15 o 
  -1   5   9      305.92      290.54      5.81 o 
   0   5   9      141.64      148.33      2.24 o 
   1   5   9      663.92      682.56     47.35 o 
   2   5   9      361.47      340.75      6.93 o 
   3   5   9      134.38      142.95      4.40 o 
   4   5   9      504.33      533.14      7.26 o 
   5   5   9        5.14       12.25      3.54 o 
   6   5   9       20.35       10.96      3.67 o 
  -8   6   9        0.66        5.18      4.50 o 
  -7   6   9        3.12        5.17      2.63 o 
  -6   6   9      135.40      119.12      3.20 o 
  -5   6   9       11.07       12.81      2.62 o 
  -4   6   9      591.20      613.00      9.48 o 
  -3   6   9      647.15      641.05      8.42 o 
  -2   6   9       45.09       53.59      4.28 o 
  -1   6   9      406.22      396.08      3.97 o 
   0   6   9      286.85      280.07      4.13 o 
   1   6   9      704.17      720.61     25.84 o 
   2   6   9      275.59      266.89      4.92 o 
   3   6   9      137.85      124.57      4.36 o 
   4   6   9       42.59       39.41      3.77 o 
   5   6   9      117.19      152.71      5.12 o 
   6   6   9        5.14        2.78      3.55 o 
  -8   7   9       58.83       72.20      5.37 o 
  -7   7   9        4.15        5.79      4.07 o 
  -6   7   9       32.53       30.43      2.97 o 
  -5   7   9      252.80      258.19      7.61 o 
  -4   7   9        5.22        7.38      2.42 o 
  -3   7   9       37.78       39.35      4.78 o 
  -2   7   9      103.80      102.18      5.08 o 
  -1   7   9      505.79      502.16      4.68 o 
   0   7   9        1.36        1.32      1.56 o 
   1   7   9       68.08       55.41      2.38 o 
   2   7   9      355.00      389.08      6.40 o 
   3   7   9       37.67       43.88      3.73 o 
   4   7   9      166.62      168.59      5.04 o 
   5   7   9       16.88       22.69      3.75 o 
   6   7   9        0.02        0.49      3.64 o 
  -7   8   9       11.89       13.08      3.05 o 
  -6   8   9        9.38       16.59      2.88 o 
  -5   8   9       20.12       14.41      2.73 o 
  -4   8   9        2.56        1.70      2.35 o 
  -3   8   9      124.62      137.30      6.82 o 
  -2   8   9      118.39      113.92      3.03 o 
  -1   8   9      322.37      311.20      6.70 o 
   0   8   9      207.77      211.22      4.85 o 
   1   8   9       36.84       32.43      1.79 o 
   2   8   9        6.45        5.91      2.94 o 
   3   8   9        1.22        1.00      3.01 o 
   4   8   9       60.58       67.81      4.00 o 
   5   8   9       11.74       27.48      4.61 o 
  -7   9   9       27.85       35.83      3.16 o 
  -6   9   9      117.17      115.94      4.88 o 
  -5   9   9      120.16      131.26      7.39 o 
  -4   9   9       62.99       63.07      2.94 o 
  -3   9   9       75.89       68.94      5.09 o 
  -2   9   9        3.16        1.59      2.65 o 
  -1   9   9       86.25       97.44      6.13 o 
   0   9   9       14.95       24.52      2.45 o 
   1   9   9      131.67      122.56      2.50 o 
   2   9   9      280.03      270.71      3.80 o 
   3   9   9      242.55      280.99      5.98 o 
   4   9   9      123.33      124.75      5.12 o 
   5   9   9      443.29      497.22      8.01 o 
  -6  10   9       59.16       73.06      3.47 o 
  -5  10   9       35.98       36.31      5.11 o 
  -4  10   9       22.11       23.51      4.40 o 
  -3  10   9      212.22      215.98      5.38 o 
  -2  10   9       91.55       90.31      3.16 o 
  -1  10   9      179.32      168.09      3.69 o 
   0  10   9      132.33      158.19      3.68 o 
   1  10   9        0.28        0.78      1.72 o 
   2  10   9        0.01        0.50      2.04 o 
   3  10   9       30.53       31.51      3.60 o 
   4  10   9       87.60      123.49      5.34 o 
   5  10   9       15.20       25.56      4.31 o 
  -6  11   9       29.48       37.56      5.05 o 
  -5  11   9        1.31        3.49      4.77 o 
  -4  11   9       17.58       14.62      3.44 o 
  -3  11   9       39.01       42.80      3.30 o 
  -2  11   9      127.51      117.33      3.47 o 
  -1  11   9       67.73       58.53      3.03 o 
   0  11   9        0.03        1.26      2.39 o 
   1  11   9       23.11       25.42      2.09 o 
   2  11   9        7.38        4.43      2.21 o 
   3  11   9       68.11       65.13      4.81 o 
   4  11   9       11.39       12.32      4.24 o 
  -5  12   9        5.70        3.78      5.04 o 
  -4  12   9        1.31       -1.78      2.54 o 
  -3  12   9      126.27      143.96      5.22 o 
  -2  12   9       16.73       16.29      2.65 o 
  -1  12   9        6.47        2.32      2.88 o 
   0  12   9      264.37      264.87      5.99 o 
   1  12   9        2.89        2.46      3.72 o 
   2  12   9        6.14        0.21      2.26 o 
   3  12   9        1.48       -2.22      2.22 o 
  -4  13   9        3.60        0.13      2.50 o 
  -3  13   9        5.27        6.55      2.84 o 
  -2  13   9        0.33        4.54      2.98 o 
  -1  13   9      183.96      179.58      4.50 o 
   0  13   9      195.43      209.64      4.55 o 
   1  13   9        5.74       11.16      3.93 o 
   2  13   9       51.39       57.18      4.62 o 
  -3  14   9        2.08        1.94      2.67 o 
  -2  14   9       50.57       54.30      4.87 o 
  -1  14   9       28.76       24.91      3.17 o 
   0  14   9       36.54       41.20      3.41 o 
   1  14   9       45.41       42.75      4.08 o 
  -8   0  10        0.43       -2.10      3.36 o 
  -7   0  10      203.98      212.56      5.77 o 
  -6   0  10        0.05       -3.35      3.35 o 
  -5   0  10      285.23      246.34      5.59 o 
  -4   0  10     4137.12     4206.45     17.40 o 
  -3   0  10      530.59      481.98      6.78 o 
  -2   0  10      271.31      292.91      5.77 o 
  -1   0  10      293.28      260.08      5.54 o 
   0   0  10      578.48      514.22      6.99 o 
   1   0  10        0.01        0.08      2.14 o 
   2   0  10       31.02       28.57      2.59 o 
   3   0  10      431.64      444.73      6.30 o 
   4   0  10        6.56        2.61      3.01 o 
   5   0  10      130.06      125.88      4.47 o 
   6   0  10      213.62      255.50      5.85 o 
  -8   1  10        2.73        1.67      2.37 o 
  -7   1  10       20.07       21.93      2.50 o 
  -6   1  10       27.69       22.16      2.08 o 
  -5   1  10      467.57      434.34      8.45 o 
  -4   1  10       75.20       87.93      6.51 o 
  -3   1  10      222.71      201.57      4.91 o 
  -2   1  10      135.48      114.69      6.92 o 
  -1   1  10       62.21       54.96      3.50 o 
   0   1  10      142.01      124.17      3.28 o 
   1   1  10       66.61       65.70      1.86 o 
   2   1  10      680.63      680.10      4.36 o 
   3   1  10        1.55        1.23      1.86 o 
   4   1  10       76.52       66.06      2.56 o 
   5   1  10        9.05        5.25      2.20 o 
   6   1  10       91.26      103.03      3.50 o 
  -8   2  10        6.39        3.31      2.49 o 
  -7   2  10       92.48       94.21      3.12 o 
  -6   2  10        2.41        1.97      1.95 o 
  -5   2  10       14.21       28.33      3.93 o 
  -4   2  10       50.77       44.45      3.14 o 
  -3   2  10       30.51       42.26      3.01 o 
  -2   2  10      114.43       96.31      3.32 o 
  -1   2  10      185.67      187.54     10.85 o 
   0   2  10        1.75       -1.48      2.61 o 
   1   2  10       61.50       65.33      1.92 o 
   2   2  10      331.83      315.72      3.20 o 
   3   2  10        1.39        3.36      1.75 o 
   4   2  10       25.89       31.80      2.31 o 
   5   2  10        5.05        2.33      3.12 o 
   6   2  10       28.47       30.23      4.04 o 
  -8   3  10        1.71        0.63      2.38 o 
  -7   3  10       39.47       42.10      3.19 o 
  -6   3  10       70.18       81.45      2.44 o 
  -5   3  10      136.67      135.91      3.71 o 
  -4   3  10      226.22      213.53      7.87 o 
  -3   3  10       46.39       38.77      2.98 o 
  -2   3  10     1365.03     1395.25      9.00 o 
  -1   3  10      154.46      145.31      3.48 o 
   0   3  10       51.34       45.48      3.20 o 
   1   3  10     1719.18     1729.21     24.42 o 
   2   3  10       68.19       67.89      2.07 o 
   3   3  10        3.22        3.72      1.87 o 
   4   3  10       24.42       26.73      2.19 o 
   5   3  10       26.59       23.58      3.45 o 
   6   3  10       16.57       19.61      3.43 o 
  -8   4  10       33.14       27.49      2.48 o 
  -7   4  10       50.24       45.32      2.79 o 
  -6   4  10      196.64      208.03      6.31 o 
  -5   4  10      408.44      405.80     10.56 o 
  -4   4  10      204.26      207.85      6.33 o 
  -3   4  10       82.70       76.06      3.08 o 
  -2   4  10        1.75       -2.79      2.79 o 
  -1   4  10       15.65        8.96      4.12 o 
   0   4  10       97.60       87.22      3.01 o 
   1   4  10      261.03      241.87      5.64 o 
   2   4  10       13.22       16.22      1.70 o 
   3   4  10      209.46      196.52      3.22 o 
   4   4  10      435.63      466.47      7.24 o 
   5   4  10       95.38       93.62      4.58 o 
   6   4  10       67.60       73.45      4.59 o 
  -8   5  10       31.59       26.28      2.74 o 
  -7   5  10        4.54        8.55      3.12 o 
  -6   5  10       51.44       57.90      2.37 o 
  -5   5  10      166.96      163.65      3.77 o 
  -4   5  10        0.30        3.55      2.35 o 
  -3   5  10      235.78      257.70      6.24 o 
  -2   5  10        8.87       12.21      3.85 o 
  -1   5  10      191.54      157.35      5.47 o 
   0   5  10       15.82       12.11      2.32 o 
   1   5  10      142.45      140.83      3.34 o 
   2   5  10      270.37      242.22      3.77 o 
   3   5  10       24.05       27.15      3.26 o 
   4   5  10        0.83        1.76      3.35 o 
   5   5  10        3.23        8.49      3.93 o 
   6   5  10        0.03       -2.97      4.10 o 
  -7   6  10      103.15      115.99      3.18 o 
  -6   6  10        6.82        4.51      1.95 o 
  -5   6  10       62.24       50.80      3.11 o 
  -4   6  10       81.41       89.78      3.11 o 
  -3   6  10        2.22        1.93      4.10 o 
  -2   6  10       19.51       19.11      4.16 o 
  -1   6  10       25.36       34.78      4.40 o 
   0   6  10       83.34       76.65      5.77 o 
   1   6  10       78.19       67.97     11.41 o 
   2   6  10       68.19       58.45      2.76 o 
   3   6  10       39.38       39.50      3.40 o 
   4   6  10        1.11       -2.89      3.34 o 
   5   6  10        7.57        4.79      3.96 o 
  -7   7  10        1.66        0.02      2.64 o 
  -6   7  10        2.17        1.45      2.78 o 
  -5   7  10       22.64       17.32      2.68 o 
  -4   7  10      125.85      126.46      3.40 o 
  -3   7  10       41.14       42.55      4.00 o 
  -2   7  10      266.90      273.40      6.48 o 
  -1   7  10      474.16      433.54      7.49 o 
   0   7  10      232.24      240.60      3.87 o 
   1   7  10        0.02       -0.72      1.65 o 
   2   7  10       81.13       84.50      4.04 o 
   3   7  10      169.65      148.08      4.69 o 
   4   7  10        0.40        4.63      3.72 o 
   5   7  10       98.80       96.49      5.20 o 
  -7   8  10        0.29       -1.08      2.92 o 
  -6   8  10      133.11      132.68      4.49 o 
  -5   8  10      239.65      267.47     14.84 o 
  -4   8  10       40.32       30.46      2.70 o 
  -3   8  10      273.12      287.75      4.27 o 
  -2   8  10      130.39      141.10      5.44 o 
  -1   8  10        5.34        0.02      4.15 o 
   0   8  10      228.62      238.88      4.02 o 
   1   8  10       24.09       20.48      1.86 o 
   2   8  10      232.64      240.63      5.33 o 
   3   8  10        7.10        8.97      3.61 o 
   4   8  10      250.46      262.40      6.36 o 
   5   8  10       32.08       46.51      4.15 o 
  -6   9  10       23.10       28.92      5.54 o 
  -5   9  10       22.73       22.46      2.92 o 
  -4   9  10        0.17       -0.89      4.41 o 
  -3   9  10       18.46       18.53      4.57 o 
  -2   9  10       73.03       59.47      5.06 o 
  -1   9  10       10.20        6.06      4.38 o 
   0   9  10       58.21       52.29      2.11 o 
   1   9  10       24.41       18.13      1.87 o 
   2   9  10        6.97        6.99      2.20 o 
   3   9  10       81.17       63.02      4.24 o 
   4   9  10       34.30       37.01      4.38 o 
  -6  10  10      190.78      205.08      6.83 o 
  -5  10  10        5.58        9.83      4.55 o 
  -4  10  10       13.01        7.41      4.33 o 
  -3  10  10      185.20      160.27      6.57 o 
  -2  10  10       24.00       18.17      4.59 o 
  -1  10  10       35.35       36.55      2.74 o 
   0  10  10       38.88       29.64      2.07 o 
   1  10  10        2.04        2.58      1.97 o 
   2  10  10       42.84       37.33      2.63 o 
   3  10  10       13.73        5.95      4.07 o 
   4  10  10        0.19       -1.48      3.42 o 
  -5  11  10       15.10       18.55      5.21 o 
  -4  11  10       15.24       12.14      4.20 o 
  -3  11  10      245.12      253.41      7.25 o 
  -2  11  10       12.12        6.63      4.87 o 
  -1  11  10      243.32      253.03      8.85 o 
   0  11  10      176.68      221.39      4.57 o 
   1  11  10        2.82        3.94      2.40 o 
   2  11  10       71.23       77.76      3.12 o 
   3  11  10        2.42        2.31      3.23 o 
  -5  12  10       41.14       44.55      5.90 o 
  -4  12  10        8.79        8.53      4.48 o 
  -3  12  10        5.55        5.18      4.60 o 
  -2  12  10       59.40       57.21      3.24 o 
  -1  12  10       76.19       67.17      3.54 o 
   0  12  10       41.04       48.71      6.76 o 
   1  12  10        0.91       -1.24      3.55 o 
   2  12  10       16.88       17.21      2.59 o 
  -3  13  10        0.31       -0.95      4.31 o 
  -2  13  10       49.44       55.77      4.03 o 
  -1  13  10       11.03        3.99      4.27 o 
   0  13  10       14.29       14.26      5.34 o 
   1  13  10       13.76       10.55      3.94 o 
  -1  14  10       16.69       21.59      4.64 o 
  -8   1  11        0.41       -2.43      2.43 o 
  -7   1  11       53.83       66.41      3.05 o 
  -6   1  11       45.98       43.92      2.84 o 
  -5   1  11      115.58      115.16      6.63 o 
  -4   1  11       22.08       29.35      5.55 o 
  -3   1  11      107.58       95.93      3.28 o 
  -2   1  11      374.23      348.44      6.49 o 
  -1   1  11      206.24      202.45      8.02 o 
   0   1  11       14.23       11.66      2.71 o 
   1   1  11      435.63      443.17      5.11 o 
   2   1  11      133.36      144.32      3.57 o 
   3   1  11        5.12        8.39      1.86 o 
   4   1  11       31.43       27.35      2.32 o 
   5   1  11       51.57       48.36      2.77 o 
  -8   2  11        5.11       -0.14      2.63 o 
  -7   2  11       82.96       87.71      3.14 o 
  -6   2  11       16.55       16.96      2.13 o 
  -5   2  11       15.33       19.67      2.96 o 
  -4   2  11      331.86      317.23      4.46 o 
  -3   2  11       84.85       73.30      4.04 o 
  -2   2  11      205.16      188.49      5.93 o 
  -1   2  11       33.29       27.33      2.91 o 
   0   2  11      195.79      183.00      3.82 o 
   1   2  11      772.50      831.26     16.66 o 
   2   2  11      237.04      239.03      3.00 o 
   3   2  11      406.92      421.75      5.37 o 
   4   2  11      476.21      484.43      4.98 o 
   5   2  11        2.65        0.80      2.62 o 
  -8   3  11        0.67        1.98      2.80 o 
  -7   3  11        1.57        7.79      2.62 o 
  -6   3  11       93.87       85.18      4.18 o 
  -5   3  11      154.16      158.58      6.08 o 
  -4   3  11      138.49      141.49      3.78 o 
  -3   3  11      168.13      139.05      4.83 o 
  -2   3  11       18.23       14.12      2.81 o 
  -1   3  11       36.41       30.87      2.97 o 
   0   3  11        9.97        7.63      2.09 o 
   1   3  11       51.02       59.19      3.27 o 
   2   3  11        6.61        6.23      1.79 o 
   3   3  11       30.64       43.06      2.53 o 
   4   3  11       69.78       65.51      4.29 o 
   5   3  11      203.45      203.97      5.54 o 
  -7   4  11       81.55       93.22      3.24 o 
  -6   4  11       64.38       72.31      2.55 o 
  -5   4  11       93.72      101.70      6.65 o 
  -4   4  11       27.93       26.04      3.02 o 
  -3   4  11       10.95        6.43      4.29 o 
  -2   4  11      383.57      395.17      4.91 o 
  -1   4  11      396.93      370.27      7.05 o 
   0   4  11        2.25        0.09      2.33 o 
   1   4  11       37.23       40.79      2.54 o 
   2   4  11        0.60        0.51      1.73 o 
   3   4  11      254.31      235.71      5.54 o 
   4   4  11       19.78       24.64      3.55 o 
   5   4  11       12.00       10.94      4.14 o 
  -7   5  11       38.27       40.37      6.90 o 
  -6   5  11       13.40       18.59      4.93 o 
  -5   5  11       52.21       60.78      3.08 o 
  -4   5  11       67.84       65.58      6.41 o 
  -3   5  11        4.59        3.95      4.46 o 
  -2   5  11      164.07      165.37      5.82 o 
  -1   5  11      148.22      173.56      5.83 o 
   0   5  11       53.70       46.72      2.70 o 
   1   5  11        5.43        0.87      2.41 o 
   2   5  11        0.54        0.60      2.33 o 
   3   5  11       62.23       67.04      4.13 o 
   4   5  11      159.88      164.26      5.09 o 
   5   5  11        6.12        5.11      3.78 o 
  -7   6  11        2.10        6.84      2.10 o 
  -6   6  11       16.71       16.27      3.22 o 
  -5   6  11       90.00       93.11      3.55 o 
  -4   6  11        7.41        6.22      2.42 o 
  -3   6  11       13.32       17.58      4.36 o 
  -2   6  11       29.27       25.84      4.38 o 
  -1   6  11       76.19       60.52      4.81 o 
   0   6  11      105.14      114.57      7.41 o 
   1   6  11       73.61       76.48      2.99 o 
   2   6  11      104.48       96.06      3.15 o 
   3   6  11      168.33      186.13      5.36 o 
   4   6  11       33.35       36.43      4.11 o 
   5   6  11      143.04      131.21      5.34 o 
  -7   7  11       99.72      103.87     10.51 o 
  -6   7  11       13.77       18.37      3.07 o 
  -5   7  11        8.52        4.65      2.63 o 
  -4   7  11        1.04        3.08      2.45 o 
  -3   7  11      220.46      232.71      6.50 o 
  -2   7  11       10.26        9.56      4.29 o 
  -1   7  11       10.48       13.31      4.33 o 
   0   7  11      138.07      153.72      4.13 o 
   1   7  11        0.37        0.13      2.37 o 
   2   7  11       29.49       23.09      3.61 o 
   3   7  11       18.22       15.17      3.86 o 
   4   7  11      101.48      117.19      5.00 o 
  -6   8  11       30.85       32.98      3.09 o 
  -5   8  11        0.06       -0.32      2.75 o 
  -4   8  11        2.12        0.00      2.55 o 
  -3   8  11       57.37       60.13      5.09 o 
  -2   8  11       94.97       66.61      5.11 o 
  -1   8  11       11.23       15.00      4.31 o 
   0   8  11        0.00       -1.44      2.60 o 
   1   8  11        0.87        0.60      2.51 o 
   2   8  11      110.83      101.51      4.49 o 
   4   8  11       53.50       58.82      4.48 o 
  -6   9  11       98.56      112.51      6.76 o 
  -5   9  11        0.00       -0.72      2.93 o 
  -4   9  11       34.57       30.40      4.53 o 
  -3   9  11      299.41      287.80      7.41 o 
  -2   9  11       22.52       23.95      4.75 o 
  -1   9  11       41.72       40.19      4.97 o 
   0   9  11      158.90      162.06      3.82 o 
   1   9  11       10.63       11.09      2.83 o 
   2   9  11        0.23        2.81      3.85 o 
  -5  10  11       50.71       48.09      5.30 o 
  -4  10  11        2.62        0.32      4.63 o 
  -3  10  11       20.53        9.52      5.40 o 
  -2  10  11       10.56       10.64      4.85 o 
  -1  10  11       67.73       74.06      5.31 o 
   0  10  11      238.61      250.97      4.65 o 
   1  10  11       48.51       43.58      3.11 o 
   2  10  11      245.85      267.30      5.67 o 
   3  10  11       67.10       63.15      3.59 o 
  -4  11  11        1.21       -4.28      4.28 o 
  -3  11  11        7.76        3.87      4.18 o 
  -2  11  11       14.42        5.18      4.38 o 
  -1  11  11       36.45       38.64      5.69 o 
   0  11  11       69.09       65.87      4.51 o 
   1  11  11        4.97        5.54      3.58 o 
   2  11  11        0.10       -0.57      2.59 o 
  -3  12  11        0.02        0.59      4.31 o 
  -2  12  11        9.34        8.03      5.16 o 
  -1  12  11       61.67       63.59      5.52 o 
   0  12  11        0.67        8.15      5.21 o 
   1  12  11        9.73        4.08      3.45 o 
  -1  13  11       49.66       45.54      5.16 o 
  -7   0  12        7.90        7.20      3.16 o 
  -6   0  12       16.25       34.38      4.04 o 
  -5   0  12       11.00       13.77      4.13 o 
  -4   0  12        0.44       -0.68      3.92 o 
  -3   0  12        7.97        9.51      3.86 o 
  -2   0  12      302.31      288.65      6.10 o 
  -1   0  12      140.08      124.22      4.88 o 
   0   0  12        4.01        4.41      3.89 o 
   1   0  12     1226.93     1228.77     12.64 o 
   2   0  12       13.49        9.49      2.64 o 
   3   0  12       15.81       19.77      3.31 o 
   4   0  12       16.52       19.86      3.15 o 
   5   0  12       60.98       54.85      3.82 o 
  -7   1  12       16.94       20.79      2.59 o 
  -6   1  12       11.34       13.39      2.22 o 
  -5   1  12      259.35      256.99      4.34 o 
  -4   1  12      103.59       99.77      4.71 o 
  -3   1  12       21.65       24.42      2.84 o 
  -2   1  12        0.96        1.82      2.77 o 
  -1   1  12       36.66       32.82      2.99 o 
   0   1  12       57.59       48.46      3.64 o 
   1   1  12       28.48       31.91      2.47 o 
   2   1  12       87.33       76.32      2.38 o 
   3   1  12       13.60       14.14      4.32 o 
   4   1  12       97.55      103.10      3.19 o 
   5   1  12       14.42        8.37      2.40 o 
  -7   2  12       30.10       33.35      3.16 o 
  -6   2  12      130.98      119.22      3.47 o 
  -5   2  12       52.24       48.22      3.09 o 
  -4   2  12        3.06        8.53      2.91 o 
  -3   2  12       75.26       64.81      3.24 o 
  -2   2  12        5.48        3.01      2.73 o 
  -1   2  12       16.87        9.68      2.77 o 
   0   2  12        5.70        7.00      3.85 o 
   1   2  12       33.73       37.17      2.78 o 
   2   2  12        0.05        0.50      1.88 o 
   3   2  12        3.50        3.91      2.36 o 
   4   2  12       21.93       18.66      2.36 o 
   5   2  12       32.80       38.82      3.82 o 
  -7   3  12       55.63       61.28      4.56 o 
  -6   3  12        5.78        5.44      2.95 o 
  -5   3  12        0.37        2.26      2.34 o 
  -4   3  12      533.04      588.87     57.46 o 
  -3   3  12       99.15       97.41      3.51 o 
  -2   3  12        2.05        1.76      2.86 o 
  -1   3  12       86.11       92.25      3.53 o 
   0   3  12       96.65       90.86      4.89 o 
   1   3  12        6.44        7.91      2.52 o 
   2   3  12        7.44        5.67      2.28 o 
   3   3  12      207.04      227.07     10.72 o 
   4   3  12       33.46       30.95      3.78 o 
  -7   4  12        0.29        4.03      4.74 o 
  -6   4  12        1.61        0.33      2.99 o 
  -5   4  12       20.45       20.13      4.11 o 
  -4   4  12      148.25      145.44      5.60 o 
  -3   4  12      288.40      270.08      6.08 o 
  -2   4  12      291.91      272.58     16.00 o 
  -1   4  12      179.84      154.98      5.55 o 
   0   4  12      182.65      158.68      5.45 o 
   1   4  12       10.16        9.99      2.60 o 
   2   4  12       35.15       39.14      2.90 o 
   3   4  12       12.27        8.48      3.25 o 
   4   4  12        2.93        0.84      3.84 o 
  -7   5  12       26.66       28.46      2.70 o 
  -6   5  12        9.42        8.23      3.01 o 
  -5   5  12       52.39       68.46      7.89 o 
  -4   5  12       27.47       24.76      6.24 o 
  -3   5  12        3.11        0.16      4.36 o 
  -2   5  12        0.11       -2.52      4.57 o 
  -1   5  12       77.33       79.75      5.09 o 
   0   5  12        9.97        4.41      3.90 o 
   1   5  12       10.21       15.03      2.66 o 
   2   5  12       34.90       31.99      2.91 o 
   3   5  12        0.79       -0.79      3.59 o 
   4   5  12        4.20        2.63      4.00 o 
  -6   6  12       19.94       27.49      3.11 o 
  -5   6  12       14.92       19.35      2.91 o 
  -4   6  12      107.96      109.55      3.64 o 
  -3   6  12        4.87        0.13      4.81 o 
  -2   6  12       64.91       66.14      5.54 o 
  -1   6  12       64.00       70.73      5.49 o 
   0   6  12        0.01       -1.24      2.56 o 
   1   6  12       74.75       85.41      3.24 o 
   2   6  12       17.91       11.70      3.68 o 
   3   6  12       42.49       33.16      4.42 o 
   4   6  12       17.54       18.42      4.14 o 
  -6   7  12       94.65      111.90      3.95 o 
  -5   7  12        8.92        9.40      2.85 o 
  -4   7  12        4.62        7.16      3.73 o 
  -3   7  12       52.17       56.36      4.92 o 
  -2   7  12       43.99       34.39      4.78 o 
  -1   7  12        6.11        4.81      4.35 o 
   0   7  12        0.34       -2.89      2.89 o 
   1   7  12       42.78       36.93      2.91 o 
   2   7  12       29.09       28.78      4.19 o 
  -6   8  12       38.47       47.21      3.47 o 
  -5   8  12       24.83       21.18      2.92 o 
  -4   8  12        1.50        4.50      2.98 o 
  -3   8  12      212.99      230.22      6.91 o 
  -2   8  12       14.65       16.23      4.53 o 
  -1   8  12       36.37       41.53      5.20 o 
   0   8  12       93.16      111.72      3.78 o 
   1   8  12        3.79        3.31      2.80 o 
   2   8  12       96.62       88.59      4.74 o 
   3   8  12        6.91        3.55      4.02 o 
  -5   9  12       83.84       86.75      5.62 o 
  -4   9  12        5.60        6.29      4.58 o 
  -3   9  12       12.21       12.68      4.63 o 
  -2   9  12       10.34       11.96      4.35 o 
  -1   9  12        1.23        3.56      4.79 o 
   0   9  12       32.07       35.36      8.56 o 
   1   9  12       18.36       16.62      3.09 o 
   2   9  12        2.47        0.36      3.77 o 
  -4  10  12       39.33       41.71      5.19 o 
  -3  10  12       11.50       15.63      5.22 o 
  -2  10  12        0.09        0.45      4.71 o 
  -1  10  12       77.74       79.35      5.37 o 
   0  10  12       48.39       63.05      6.04 o 
   1  10  12        0.47        4.16      4.07 o 
   2  10  12       28.83       26.67      4.54 o 
  -3  11  12       22.60       14.76      4.57 o 
  -2  11  12       68.71       72.69      5.60 o 
  -1  11  12        0.55        9.39      5.50 o 
   0  11  12       33.06       38.97      5.33 o 
   1  11  12        0.21       -2.67      3.89 o 
  -6   1  13       67.99       84.93      2.79 o 
  -5   1  13        0.79        3.80      2.91 o 
  -4   1  13       89.69       86.30      3.41 o 
  -3   1  13        6.84        9.78      2.87 o 
  -2   1  13       83.99       88.05      3.92 o 
  -1   1  13       58.18       53.72      3.40 o 
   0   1  13        0.01        2.69      2.82 o 
   1   1  13       54.27       59.97      2.60 o 
   2   1  13        6.99        3.55      2.05 o 
   3   1  13       54.28       53.41      2.94 o 
   4   1  13       41.39       49.40      2.99 o 
  -6   2  13        3.58        0.96      3.41 o 
  -5   2  13       24.80       27.44      4.42 o 
  -4   2  13       22.38       23.39      3.09 o 
  -3   2  13        1.02        1.12      2.89 o 
  -2   2  13       59.12       55.56      3.42 o 
  -1   2  13       82.94       93.11      4.36 o 
   0   2  13        1.06        1.90      4.03 o 
   1   2  13       84.43       87.06      3.38 o 
   2   2  13       30.82       31.58      2.30 o 
   3   2  13       11.05       14.67      2.45 o 
   4   2  13       17.73       23.24      2.74 o 
  -6   3  13        0.23        0.03      4.92 o 
  -5   3  13      145.84      148.88      4.03 o 
  -4   3  13        4.46        7.35      3.08 o 
  -3   3  13        0.20       -2.86      2.86 o 
  -2   3  13       40.05       38.57      3.35 o 
  -1   3  13      107.57       83.55      3.50 o 
   0   3  13       68.41       62.66      4.65 o 
   1   3  13        3.77        4.21      2.53 o 
   2   3  13        0.52        0.68      2.54 o 
   3   3  13       62.39       62.96      2.81 o 
  -6   4  13       20.61       22.79      3.31 o 
  -5   4  13        1.82        0.91      3.21 o 
  -4   4  13      129.64      164.78      8.53 o 
  -3   4  13       14.21       11.26      3.38 o 
  -2   4  13       75.97       71.29      3.56 o 
  -1   4  13       95.01      114.92      5.50 o 
   0   4  13       38.61       39.46      4.39 o 
   1   4  13        4.24        4.46      2.52 o 
   2   4  13       19.89       24.75      3.11 o 
   3   4  13        3.04        7.62      3.91 o 
  -6   5  13       27.56       30.68      3.10 o 
  -5   5  13        0.41        2.56      3.01 o 
  -4   5  13       14.74       18.08      4.60 o 
  -3   5  13        0.23        0.85      5.09 o 
  -2   5  13        0.25       -2.12      4.80 o 
  -1   5  13        6.24        1.35      4.61 o 
   0   5  13       17.24       12.93      4.09 o 
   1   5  13       59.65       65.27      6.19 o 
   2   5  13      150.40      157.57      5.28 o 
   3   5  13       35.57       33.30      4.15 o 
  -5   6  13        8.66       10.21      3.33 o 
  -4   6  13        0.10       -1.79      5.01 o 
  -3   6  13       91.23       74.80      5.45 o 
  -2   6  13        1.80        3.08      4.71 o 
  -1   6  13       17.18       12.19      4.46 o 
   0   6  13        7.77       -0.95      4.60 o 
   1   6  13        1.32        0.89      2.75 o 
   2   6  13       13.27       14.08      4.27 o 
   3   6  13       16.17       17.84      4.38 o 
  -5   7  13       91.63      109.43      4.02 o 
  -4   7  13        6.73        8.55      3.89 o 
  -3   7  13        3.34        3.96      5.33 o 
  -2   7  13      167.26      190.01      6.96 o 
  -1   7  13        7.76        3.09      5.11 o 
   0   7  13       41.58       36.46      4.74 o 
   1   7  13       24.83       26.91      4.44 o 
   2   7  13       13.93       25.79      4.38 o 
  -4   8  13        7.33       16.40      4.99 o 
  -3   8  13        0.50       -5.51      5.51 o 
  -2   8  13        2.77       -3.73      5.21 o 
  -1   8  13       31.48       41.47      5.72 o 
   0   8  13       38.52       33.31      5.23 o 
   1   8  13       22.95       21.48      3.03 o 
   2   8  13        1.33        4.89      4.17 o 
  -4   9  13        4.26       21.21      5.35 o 
  -3   9  13       16.80       14.03      4.76 o 
  -2   9  13       45.86       45.69      5.62 o 
  -1   9  13        8.17        4.88      5.55 o 
   0   9  13        2.48        1.10      5.02 o 
   1   9  13       13.57        8.37      4.37 o 
  -2  10  13       74.73       82.73      5.92 o 
  -1  10  13        1.03        1.29      5.52 o 
   0  10  13       41.31       53.14      5.63 o 
  -6   0  14       25.44       39.84      3.11 o 
  -5   0  14        0.83        9.15      3.91 o 
  -4   0  14       86.84       96.33      4.88 o 
  -3   0  14       31.66       36.86      4.72 o 
  -2   0  14       12.66       16.91      4.72 o 
  -1   0  14       71.67       75.46      4.84 o 
   0   0  14        1.20       -1.55      4.55 o 
   1   0  14       69.59       58.13      5.20 o 
   2   0  14       10.36        5.27      3.35 o 
   3   0  14       85.43       91.90      4.74 o 
  -6   1  14       20.06       31.30      4.33 o 
  -5   1  14       23.02       28.68      3.23 o 
  -4   1  14        2.06        4.66      3.10 o 
  -3   1  14        3.00        4.97      2.81 o 
  -2   1  14       76.22       74.67      3.53 o 
  -1   1  14       51.75       50.17      3.45 o 
   0   1  14       92.35       80.75      5.35 o 
   1   1  14        0.63        2.05      4.34 o 
   2   1  14        2.70       -3.74      3.74 o 
   3   1  14        5.46        4.57      2.61 o 
  -5   2  14        0.59        4.35      3.11 o 
  -4   2  14       42.74       35.89      3.21 o 
  -3   2  14        0.00        3.22      3.72 o 
  -2   2  14        1.56        3.18      2.87 o 
  -1   2  14        6.55        3.84      3.72 o 
   0   2  14        1.74        1.35      5.03 o 
   1   2  14       53.16       60.33      5.26 o 
   2   2  14        9.18        2.70      2.79 o 
  -5   3  14        0.24       -2.16      3.78 o 
  -4   3  14        1.20       -1.86      3.08 o 
  -3   3  14        1.35        1.34      2.74 o 
  -2   3  14       35.49       28.10      3.15 o 
  -1   3  14       56.72       52.83      4.14 o 
   0   3  14        1.11       11.44      4.66 o 
   1   3  14      201.61      225.54      6.77 o 
   2   3  14       49.26       55.53      3.44 o 
  -5   4  14       62.17       54.75      3.38 o 
  -4   4  14        6.32        1.78      3.32 o 
  -3   4  14       44.53       40.95      3.37 o 
  -2   4  14       33.24       26.41      5.12 o 
  -1   4  14        4.70        7.36      4.28 o 
   0   4  14        3.87       10.15      4.73 o 
   1   4  14        2.90        2.47      3.05 o 
   2   4  14        0.79       -1.17      3.42 o 
  -5   5  14       29.17       34.48      6.99 o 
  -4   5  14        9.13        6.29      4.62 o 
  -3   5  14      110.96      117.82      6.38 o 
  -2   5  14        0.26       -4.67      4.67 o 
  -1   5  14        1.20        1.43      4.76 o 
   0   5  14       13.35       10.62      4.36 o 
   1   5  14        0.45        2.14      7.58 o 
   2   5  14        0.09       -0.50      4.14 o 
  -4   6  14       25.59       25.21      5.69 o 
  -3   6  14       33.34       29.99      6.10 o 
  -2   6  14        0.02        2.91      5.11 o 
  -1   6  14        7.15        5.45      4.24 o 
   0   6  14        0.01       -1.79      5.08 o 
   1   6  14       43.81       53.14      3.48 o 
  -4   7  14       55.47       70.63     11.30 o 
  -3   7  14       65.13       54.85      5.51 o 
  -2   7  14        3.47        2.59      5.33 o 
  -1   7  14       25.04       26.65      4.97 o 
   0   7  14       58.40       63.23      5.76 o 
   1   7  14        8.02       14.77      3.26 o 
  -3   8  14       13.59       13.51      5.12 o 
  -2   8  14       71.50       84.27      6.23 o 
  -1   8  14        6.14        3.68      5.13 o 
   0   8  14       23.84       18.72      5.34 o 
  -4   1  15       61.10       76.44      3.71 o 
  -3   1  15        5.00       16.25      5.26 o 
  -2   1  15       39.01       39.58      3.68 o 
  -1   1  15       82.04       95.52      7.64 o 
   0   1  15        2.66        1.56      3.25 o 
   1   1  15       24.11       16.26      4.60 o 
  -4   2  15       31.22       36.22      3.38 o 
  -3   2  15       25.46       33.46      5.52 o 
  -2   2  15        0.59        0.19      5.11 o 
  -1   2  15        3.20       -0.47      3.26 o 
   0   2  15        0.07        2.93      4.95 o 
   1   2  15        0.26        1.22      5.03 o 
  -4   3  15        5.65       -0.65      3.20 o 
  -3   3  15       26.69       24.84      8.51 o 
  -2   3  15       33.16       36.73      6.47 o 
  -1   3  15        8.07       30.25      5.25 o 
   0   3  15       29.65       26.73      5.04 o 
   1   3  15        9.30       11.97      5.06 o 
  -3   4  15       46.64       47.28      4.12 o 
  -2   4  15       11.64       14.64      4.96 o 
  -1   4  15        3.25        5.87      4.35 o 
   0   4  15       10.32       21.46      5.22 o 
  -3   5  15       16.58        7.03      5.43 o 
  -2   5  15        5.98        5.47      4.96 o 
  -1   5  15       36.68       40.53      5.79 o 
   0   5  15       29.12       36.76      5.36 o 
                                                 
